# Supplementary material for: Sodium terbium(III) polyphosphate
Source: Acta Crystallogr Sect E Struct Rep Online. 2010 Mar 24;66(Pt 4):i28–9. doi: 10.1107/S1600536810010093 (PMC2983799; doi:10.1107/S1600536810010093)
Supplement: Supplementary file 1 [file e-66-00i28-sup1.cif]

##############################################################################
###                                                                        ###
###        Electronic paper (Acta Crystallographica Section E)             ###
###                                                                        ###
##############################################################################
#                                                                            #
# This CIF contains the data in a paper accepted for publication in Acta     #
# Crystallographica Section E. It conforms to the requirements of Notes      #
# for Authors for Section E, and has been peer reviewed under the auspices   #
# of the IUCr Commission on Journals.                                        #
#                                                                            #
# Full details of the Crystallographic Information File format               #
# are given in the paper "The Crystallographic Information File (CIF):       #
# a New Standard Archive File for Crystallography" by S. R. Hall, F. H.      #
# Allen and I. D. Brown [Acta Cryst. (1991), A47, 655-685].                  #
#                                                                            #
# The current version of the core CIF dictionary is obtainable from          #
# ftp://ftp.iucr.org/pub/cif_core.dic. The current version number is 2.4.    #
#                                                                            #
# Software is freely available for graphical display of the structure(s) in  #
# this CIF.  For information consult the CIF home page http://www.iucr.org/  #
# cif/home.html                                                              #
#                                                                            #
# This file may be used for bona fide research purposes within the           #
# scientific community so long as proper attribution is given to the journal # 
# article from which it was obtained.                                        #
#                                                                            #
##############################################################################
                                             
data_I
_audit_creation_method     SHELXL-97
_chemical_name_systematic
;
Sodium terbium polytetraphosphate
;
_chemical_name_common     'NaTb(PO3)4'
_chemical_formula_sum     'Na O12 P4 Tb'
_chemical_formula_structural     'Na Tb (P O3)4'
_chemical_formula_IUPAC     'NaTb(PO3)4'
_chemical_formula_weight     497.79
_symmetry_cell_setting     monoclinic
_symmetry_space_group_name_H-M     'P 21/n'
_symmetry_space_group_name_hall     '-P 2yn'
loop_
    _symmetry_equiv_pos_as_xyz
    'x, y, z'
    '-x+1/2, y+1/2, -z+1/2'
    '-x, -y, -z'
    'x-1/2, -y-1/2, z-1/2'
_cell_length_a     7.17120(10)
_cell_length_b     13.0512(2)
_cell_length_c     9.75470(10)
_cell_angle_alpha     90.00
_cell_angle_beta     90.6040(10)
_cell_angle_gamma     90.00
_cell_volume     912.92(2)
_cell_formula_units_Z     4
_cell_measurement_reflns_used     27177
_cell_measurement_theta_min     3.51
_cell_measurement_theta_max     43.87
_cell_measurement_temperature     296(2)
_exptl_crystal_description     Needle
_exptl_crystal_colour     colourless
_exptl_crystal_size_max     0.41
_exptl_crystal_size_mid     0.12
_exptl_crystal_size_min     0.10
_exptl_crystal_density_diffrn     3.622
_exptl_crystal_density_meas     .
_exptl_crystal_density_method     'not measured'
_exptl_crystal_F_000     928
_exptl_absorpt_coefficient_mu     8.564
_exptl_absorpt_correction_type     multi-scan
_exptl_absorpt_process_details     '(SADABS; Bruker, 2008)'
_exptl_absorpt_correction_T_min     0.1267
_exptl_absorpt_correction_T_max     0.4784
_diffrn_ambient_temperature     296(2)
_diffrn_radiation_type     MoK\a
_diffrn_radiation_wavelength     0.71073
_diffrn_radiation_source     'fine-focus sealed tube'
_diffrn_radiation_monochromator     graphite
_diffrn_measurement_device_type     'Bruker APEXII CCD'
_diffrn_measurement_method     '\w and \f'
_diffrn_detector_area_resol_mean     8.3333
_diffrn_reflns_number     26640
_diffrn_reflns_av_R_equivalents     0.0246
_diffrn_reflns_av_sigmaI/netI     0.0230
_diffrn_reflns_theta_min     3.51
_diffrn_reflns_theta_max     43.81
_diffrn_reflns_theta_full     1.00
_diffrn_measured_fraction_theta_max     0.988
_diffrn_measured_fraction_theta_full     0.000
_diffrn_reflns_limit_h_min     -13
_diffrn_reflns_limit_h_max     8
_diffrn_reflns_limit_k_min     -25
_diffrn_reflns_limit_k_max     17
_diffrn_reflns_limit_l_min     -19
_diffrn_reflns_limit_l_max     18
_refine_special_details
;
Refinement of <i>F</i>^2^ against ALL reflections. The weighted <i>R</i>-factor
wR and goodness of fit <i>S</i> are based on <i>F</i>^2^, conventional
<i>R</i>-factors <i>R</i> are based on <i>F</i>, with <i>F</i> set to zero for
negative <i>F</i>^2^. The threshold expression of <i>F</i>^2^ >
\s(<i>F</i>^2^) is used only for calculating <i>R</i>-factors(gt) etc. and is
not relevant to the choice of reflections for refinement. <i>R</i>-factors
based on <i>F</i>^2^ are statistically about twice as large as those based on
<i>F</i>, and <i>R</i>- factors based on ALL data will be even larger.
;
_reflns_number_total     6971
_reflns_number_gt     6445
_reflns_threshold_expression     I>2\s(I)
_refine_ls_structure_factor_coef     Fsqd
_refine_ls_matrix_type     full
_refine_ls_R_factor_all     0.0253
_refine_ls_R_factor_gt     0.0221
_refine_ls_wR_factor_gt     0.0542
_refine_ls_wR_factor_ref     0.0553
_refine_ls_goodness_of_fit_ref     1.100
_refine_ls_restrained_S_all     1.100
_refine_ls_number_reflns     6971
_refine_ls_number_parameters     163
_refine_ls_number_restraints     0
_refine_ls_number_constraints     0
_refine_ls_hydrogen_treatment     .
_refine_ls_weighting_scheme     calc
_refine_ls_weighting_details
         'calc w=1/[\s^2^(Fo^2^)+(0.0212P)^2^+1.8880P] where P=(Fo^2^+2Fc^2^)/3'
_atom_sites_solution_hydrogens     .
_atom_sites_solution_primary     direct
_atom_sites_solution_secondary     difmap
_refine_ls_shift/su_max     0.003
_refine_ls_shift/su_mean     0.000
_refine_diff_density_max     2.118
_refine_diff_density_min     -2.027
_refine_ls_extinction_method     none
_refine_ls_extinction_coef     .
loop_
    _atom_type_symbol
    _atom_type_description
    _atom_type_scat_dispersion_real
    _atom_type_scat_dispersion_imag
    _atom_type_scat_source
    'O' 'O' 0.0106 0.0060
                         'International Tables Vol C Tables 4.2.6.8 and 6.1.1.4'
    'Na' 'Na' 0.0362 0.0249
                         'International Tables Vol C Tables 4.2.6.8 and 6.1.1.4'
    'P' 'P' 0.1023 0.0942
                         'International Tables Vol C Tables 4.2.6.8 and 6.1.1.4'
    'Tb' 'Tb' -0.1723 4.1537
                         'International Tables Vol C Tables 4.2.6.8 and 6.1.1.4'
_computing_data_collection     'APEX2 (Bruker, 2008)'
_computing_cell_refinement     'SAINT (Bruker, 2008)'
_computing_data_reduction     'SAINT (Bruker, 2008)'
_computing_structure_solution     'SHELXS97 (Sheldrick, 2008)'
_computing_structure_refinement     'SHELXL97 (Sheldrick, 2008)'
_computing_molecular_graphics     'DIAMOND (Brandenburg, 1999)'
_computing_publication_material     'SHELXTL (Sheldrick, 2008)'
loop_
    _atom_site_type_symbol
    _atom_site_label
    _atom_site_fract_x
    _atom_site_fract_y
    _atom_site_fract_z
    _atom_site_U_iso_or_equiv
    _atom_site_adp_type
    _atom_site_calc_flag
    _atom_site_refinement_flags
    _atom_site_occupancy
    _atom_site_disorder_assembly
    _atom_site_disorder_group
    Na Na -0.00068(15) 0.22179(9) 1.06373(11) 0.02105(19) Uani d . 1 . .
    Tb Tb 0.512736(10) 0.219027(5) 0.976594(7) 0.00611(2) Uani d . 1 . .
    P P1 0.24948(6) 0.10137(3) 1.24460(4) 0.00585(6) Uani d . 1 . .
    P P2 0.87630(6) 0.11488(3) 0.76336(4) 0.00525(5) Uani d . 1 . .
    P P3 0.64720(6) 0.12784(3) 1.30443(4) 0.00514(5) Uani d . 1 . .
    P P4 1.26813(6) 0.09081(3) 0.69983(4) 0.00584(6) Uani d . 1 . .
    O O1 0.22211(18) 0.28938(9) 0.89407(14) 0.01015(19) Uani d . 1 . .
    O O2 1.08668(17) 0.08115(10) 0.79214(13) 0.00956(18) Uani d . 1 . .
    O O3 0.36683(19) 0.31058(10) 1.14928(13) 0.01003(18) Uani d . 1 . .
    O O4 0.79883(18) 0.14688(10) 0.89738(13) 0.00974(18) Uani d . 1 . .
    O O5 0.42970(17) 0.12511(10) 1.33504(13) 0.00876(17) Uani d . 1 . .
    O O6 0.09345(18) 0.16584(10) 1.29625(14) 0.01081(19) Uani d . 1 . .
    O O7 1.28234(19) -0.02144(9) 0.63492(13) 0.01000(19) Uani d . 1 . .
    O O8 0.7833(2) 0.01335(10) 0.70784(14) 0.01089(19) Uani d . 1 . .
    O O9 0.73740(19) 0.33790(10) 1.08306(14) 0.01139(19) Uani d . 1 . .
    O O10 0.28652(19) 0.10837(10) 1.09492(13) 0.01001(18) Uani d . 1 . .
    O O11 0.67772(19) 0.13293(10) 1.15449(13) 0.01040(19) Uani d . 1 . .
    O O12 0.42899(18) 0.11069(11) 0.79349(15) 0.0125(2) Uani d . 1 . .
loop_
    _atom_site_aniso_label
    _atom_site_aniso_U_11
    _atom_site_aniso_U_22
    _atom_site_aniso_U_33
    _atom_site_aniso_U_12
    _atom_site_aniso_U_13
    _atom_site_aniso_U_23
    Na 0.0165(4) 0.0309(5) 0.0157(4) 0.0077(3) -0.0022(3) 0.0012(3)
    Tb 0.00563(3) 0.00740(3) 0.00529(3) 0.00035(2) 0.00018(2) -0.00028(2)
    P1 0.00480(13) 0.00573(13) 0.00703(14) -0.00036(10) 0.00008(10) -0.00060(11)
    P2 0.00561(13) 0.00468(12) 0.00548(13) 0.00011(10) 0.00126(10) 0.00071(10)
    P3 0.00532(13) 0.00475(12) 0.00534(13) -0.00013(10) -0.00051(10)
                                                                    -0.00029(10)
    P4 0.00542(13) 0.00510(13) 0.00700(14) 0.00056(10) 0.00050(10) 0.00007(11)
    O1 0.0087(4) 0.0083(4) 0.0134(5) 0.0018(3) -0.0021(4) 0.0039(4)
    O2 0.0055(4) 0.0131(5) 0.0101(4) 0.0020(3) 0.0015(3) 0.0033(4)
    O3 0.0113(5) 0.0089(4) 0.0100(4) -0.0008(4) 0.0020(3) -0.0047(4)
    O4 0.0090(4) 0.0131(5) 0.0071(4) 0.0025(4) 0.0029(3) -0.0016(4)
    O5 0.0052(4) 0.0133(5) 0.0077(4) -0.0013(3) -0.0003(3) -0.0016(4)
    O6 0.0076(4) 0.0113(5) 0.0135(5) 0.0027(4) 0.0004(3) -0.0030(4)
    O7 0.0151(5) 0.0058(4) 0.0090(4) 0.0031(4) -0.0026(4) -0.0009(3)
    O8 0.0137(5) 0.0067(4) 0.0123(5) -0.0031(4) -0.0005(4) -0.0007(4)
    O9 0.0130(5) 0.0094(4) 0.0118(5) -0.0029(4) 0.0043(4) -0.0046(4)
    O10 0.0121(5) 0.0105(4) 0.0074(4) -0.0018(4) -0.0006(3) -0.0001(3)
    O11 0.0106(5) 0.0140(5) 0.0066(4) 0.0017(4) 0.0009(3) 0.0027(4)
    O12 0.0070(4) 0.0156(5) 0.0149(5) -0.0001(4) -0.0020(4) -0.0064(4)
_geom_special_details
;
All esds (except the esd in the dihedral angle between two l.s. planes) are
estimated using the full covariance matrix. The cell esds are taken into
account individually in the estimation of esds in distances, angles and
torsion angles; correlations between esds in cell parameters are only used
when they are defined by crystal symmetry. An approximate (isotropic)
treatment of cell esds is used for estimating esds involving l.s. planes.
;
loop_
    _geom_bond_atom_site_label_1
    _geom_bond_atom_site_label_2
    _geom_bond_site_symmetry_2
    _geom_bond_distance
    _geom_bond_publ_flag
    Na O4 1_455 2.3680(17) ?
    Na O9 1_455 2.4223(17) ?
    Na O6 . 2.4700(17) ?
    Na O1 . 2.4750(18) ?
    Na O10 . 2.5520(17) ?
    Na O11 1_455 2.7369(18) ?
    Na P1 . 2.9554(11) ?
    Na O3 . 2.9897(17) ?
    Na P4 4_466 3.2464(11) ?
    Na P2 1_455 3.3550(12) ?
    Na P3 4_565 3.3808(12) ?
    Tb O3 . 2.3232(12) ?
    Tb O12 . 2.3511(13) ?
    Tb O11 . 2.3729(12) ?
    Tb O6 4_665 2.3894(13) ?
    Tb O4 . 2.3930(12) ?
    Tb O1 . 2.4082(12) ?
    Tb O9 . 2.4589(13) ?
    Tb O10 . 2.4676(13) ?
    P1 O10 . 1.4896(14) y
    P1 O6 . 1.4918(13) y
    P1 O8 3_657 1.5857(13) y
    P1 O5 . 1.5876(12) y
    P2 O3 4_665 1.4792(13) y
    P2 O4 . 1.4858(13) y
    P2 O8 . 1.5768(13) y
    P2 O2 . 1.5937(13) y
    P2 Na 1_655 3.3550(12) ?
    P3 O11 . 1.4827(13) y
    P3 O1 4_666 1.4868(13) y
    P3 O7 3_757 1.5897(13) y
    P3 O5 . 1.5915(13) y
    P3 Na 4_666 3.3808(12) ?
    P4 O9 4_665 1.4853(13) y
    P4 O12 1_655 1.4867(13) y
    P4 O2 . 1.5952(13) y
    P4 O7 . 1.5997(13) y
    P4 Na 4_765 3.2464(12) ?
    O1 P3 4_565 1.4868(12) ?
    O3 P2 4_566 1.4792(13) ?
    O4 Na 1_655 2.3680(17) ?
    O6 Tb 4_566 2.3894(13) ?
    O7 P3 3_757 1.5897(13) ?
    O8 P1 3_657 1.5857(13) ?
    O9 P4 4_566 1.4853(13) ?
    O9 Na 1_655 2.4223(17) ?
    O11 Na 1_655 2.7369(18) ?
    O12 P4 1_455 1.4867(13) ?
loop_
    _geom_angle_atom_site_label_1
    _geom_angle_atom_site_label_2
    _geom_angle_atom_site_label_3
    _geom_angle_site_symmetry_1
    _geom_angle_site_symmetry_3
    _geom_angle
    _geom_angle_publ_flag
    O4 Na O9 1_455 1_455 81.14(5) ?
    O4 Na O6 1_455 . 131.70(7) ?
    O9 Na O6 1_455 . 108.55(6) ?
    O4 Na O1 1_455 . 94.62(6) ?
    O9 Na O1 1_455 . 109.61(6) ?
    O6 Na O1 . . 123.18(6) ?
    O4 Na O10 1_455 . 109.00(6) ?
    O9 Na O10 1_455 . 168.27(7) ?
    O6 Na O10 . . 60.44(5) ?
    O1 Na O10 . . 76.15(5) ?
    O4 Na O11 1_455 1_455 62.55(5) ?
    O9 Na O11 1_455 1_455 65.37(5) ?
    O6 Na O11 . 1_455 78.51(5) ?
    O1 Na O11 . 1_455 156.84(6) ?
    O10 Na O11 . 1_455 113.41(6) ?
    O4 Na P1 1_455 . 123.36(5) ?
    O9 Na P1 1_455 . 138.81(6) ?
    O6 Na P1 . . 30.27(3) ?
    O1 Na P1 . . 101.34(5) ?
    O10 Na P1 . . 30.27(3) ?
    O11 Na P1 1_455 . 95.15(4) ?
    O4 Na O3 1_455 . 151.45(6) ?
    O9 Na O3 1_455 . 114.70(6) ?
    O6 Na O3 . . 68.08(5) ?
    O1 Na O3 . . 58.34(5) ?
    O10 Na O3 . . 58.91(4) ?
    O11 Na O3 1_455 . 144.81(5) ?
    P1 Na O3 . . 60.77(3) ?
    O4 Na P4 1_455 4_466 106.40(5) ?
    O9 Na P4 1_455 4_466 25.46(3) ?
    O6 Na P4 . 4_466 89.03(4) ?
    O1 Na P4 . 4_466 109.94(5) ?
    O10 Na P4 . 4_466 143.44(5) ?
    O11 Na P4 1_455 4_466 75.60(4) ?
    P1 Na P4 . 4_466 117.77(4) ?
    O3 Na P4 . 4_466 92.66(4) ?
    O4 Na P2 1_455 1_455 22.72(3) ?
    O9 Na P2 1_455 1_455 97.54(5) ?
    O6 Na P2 . 1_455 138.23(5) ?
    O1 Na P2 . 1_455 74.33(4) ?
    O10 Na P2 . 1_455 93.86(4) ?
    O11 Na P2 1_455 1_455 83.77(4) ?
    P1 Na P2 . 1_455 116.91(4) ?
    O3 Na P2 . 1_455 128.89(4) ?
    P4 Na P2 4_466 1_455 122.67(3) ?
    O4 Na P3 1_455 4_565 85.41(4) ?
    O9 Na P3 1_455 4_565 86.83(4) ?
    O6 Na P3 . 4_565 140.69(5) ?
    O1 Na P3 . 4_565 23.52(3) ?
    O10 Na P3 . 4_565 99.60(5) ?
    O11 Na P3 1_455 4_565 139.46(4) ?
    P1 Na P3 . 4_565 124.20(4) ?
    O3 Na P3 . 4_565 72.62(4) ?
    P4 Na P3 4_466 4_565 91.96(3) ?
    P2 Na P3 1_455 4_565 70.71(2) ?
    O4 Na Tb 1_455 1_455 41.45(3) ?
    O9 Na Tb 1_455 1_455 43.17(4) ?
    O6 Na Tb . 1_455 118.09(5) ?
    O1 Na Tb . 1_455 118.61(5) ?
    O10 Na Tb . 1_455 143.63(5) ?
    O11 Na Tb 1_455 1_455 41.46(3) ?
    P1 Na Tb . 1_455 136.04(4) ?
    O3 Na Tb . 1_455 157.45(4) ?
    P4 Na Tb 4_466 1_455 66.69(2) ?
    P2 Na Tb 1_455 1_455 62.75(2) ?
    P3 Na Tb 4_565 1_455 98.09(3) ?
    O3 Tb O12 . . 138.31(5) ?
    O3 Tb O11 . . 86.46(5) ?
    O12 Tb O11 . . 113.09(5) ?
    O3 Tb O6 . 4_665 108.96(5) ?
    O12 Tb O6 . 4_665 83.15(5) ?
    O11 Tb O6 . 4_665 135.52(5) ?
    O3 Tb O4 . . 146.18(5) ?
    O12 Tb O4 . . 74.40(5) ?
    O11 Tb O4 . . 68.11(4) ?
    O6 Tb O4 4_665 . 78.14(5) ?
    O3 Tb O1 . . 69.60(5) ?
    O12 Tb O1 . . 76.24(5) ?
    O11 Tb O1 . . 148.01(5) ?
    O6 Tb O1 4_665 . 74.31(5) ?
    O4 Tb O1 . . 141.63(5) ?
    O3 Tb O9 . . 70.57(4) ?
    O12 Tb O9 . . 149.47(5) ?
    O11 Tb O9 . . 70.76(5) ?
    O6 Tb O9 4_665 . 75.61(5) ?
    O4 Tb O9 . . 79.89(4) ?
    O1 Tb O9 . . 117.48(5) ?
    O3 Tb O10 . . 70.03(5) ?
    O12 Tb O10 . . 80.76(5) ?
    O11 Tb O10 . . 72.90(4) ?
    O6 Tb O10 4_665 . 151.40(4) ?
    O4 Tb O10 . . 119.40(5) ?
    O1 Tb O10 . . 78.97(4) ?
    O9 Tb O10 . . 127.07(4) ?
    O3 Tb Na . 1_655 105.53(4) ?
    O12 Tb Na . 1_655 115.25(4) ?
    O11 Tb Na . 1_655 49.79(4) ?
    O6 Tb Na 4_665 1_655 85.72(4) ?
    O4 Tb Na . 1_655 40.92(4) ?
    O1 Tb Na . 1_655 155.88(4) ?
    O9 Tb Na . 1_655 42.38(4) ?
    O10 Tb Na . 1_655 122.57(4) ?
    O3 Tb Na . . 52.13(4) ?
    O12 Tb Na . . 86.28(4) ?
    O11 Tb Na . . 108.59(4) ?
    O6 Tb Na 4_665 . 113.76(4) ?
    O4 Tb Na . . 156.20(4) ?
    O1 Tb Na . . 39.78(4) ?
    O9 Tb Na . . 122.23(4) ?
    O10 Tb Na . . 41.86(4) ?
    Na Tb Na 1_655 . 153.28(3) ?
    O3 Tb Na . 4_665 127.53(4) ?
    O12 Tb Na . 4_665 50.51(4) ?
    O11 Tb Na . 4_665 144.46(4) ?
    O6 Tb Na 4_665 4_665 33.06(4) ?
    O4 Tb Na . 4_665 76.60(3) ?
    O1 Tb Na . 4_665 65.71(4) ?
    O9 Tb Na . 4_665 107.72(4) ?
    O10 Tb Na . 4_665 124.12(3) ?
    Na Tb Na 1_655 4_665 104.11(3) ?
    Na Tb Na . 4_665 101.88(2) ?
    O10 P1 O6 . . 116.01(8) ?
    O10 P1 O8 . 3_657 111.91(7) ?
    O6 P1 O8 . 3_657 108.64(8) ?
    O10 P1 O5 . . 112.35(7) ?
    O6 P1 O5 . . 108.14(7) ?
    O8 P1 O5 3_657 . 98.28(7) ?
    O10 P1 Na . . 59.71(6) ?
    O6 P1 Na . . 56.56(6) ?
    O8 P1 Na 3_657 . 125.86(6) ?
    O5 P1 Na . . 135.51(6) ?
    O3 P2 O4 4_665 . 117.55(8) ?
    O3 P2 O8 4_665 . 106.17(8) ?
    O4 P2 O8 . . 112.19(8) ?
    O3 P2 O2 4_665 . 110.49(7) ?
    O4 P2 O2 . . 106.54(7) ?
    O8 P2 O2 . . 102.98(7) ?
    O3 P2 Na 4_665 1_655 113.14(6) ?
    O8 P2 Na . 1_655 139.10(6) ?
    O2 P2 Na . 1_655 73.82(5) ?
    O11 P3 O1 . 4_666 119.43(8) ?
    O11 P3 O7 . 3_757 110.89(7) ?
    O1 P3 O7 4_666 3_757 107.72(7) ?
    O11 P3 O5 . . 109.95(7) ?
    O1 P3 O5 4_666 . 104.75(7) ?
    O7 P3 O5 3_757 . 102.65(7) ?
    O11 P3 Na . 4_666 139.71(6) ?
    O7 P3 Na 3_757 4_666 109.24(5) ?
    O5 P3 Na . 4_666 63.70(5) ?
    O9 P4 O12 4_665 1_655 118.03(9) ?
    O9 P4 O2 4_665 . 111.53(7) ?
    O12 P4 O2 1_655 . 107.41(8) ?
    O9 P4 O7 4_665 . 106.24(7) ?
    O12 P4 O7 1_655 . 110.53(7) ?
    O2 P4 O7 . . 101.93(7) ?
    O12 P4 Na 1_655 4_765 73.95(7) ?
    O2 P4 Na . 4_765 135.52(6) ?
    O7 P4 Na . 4_765 119.55(6) ?
    P3 O1 Tb 4_565 . 141.24(8) ?
    P3 O1 Na 4_565 . 114.86(8) ?
    Tb O1 Na . . 101.72(5) ?
    P2 O2 P4 . . 130.93(8) ?
    P2 O3 Tb 4_566 . 150.04(8) ?
    P2 O3 Na 4_566 . 119.88(7) ?
    Tb O3 Na . . 90.04(4) ?
    P2 O4 Na . 1_655 119.28(8) ?
    P2 O4 Tb . . 136.43(8) ?
    Na O4 Tb 1_655 . 97.62(5) ?
    P1 O5 P3 . . 133.93(8) ?
    P1 O6 Tb . 4_566 142.34(8) ?
    P1 O6 Na . . 93.17(7) ?
    Tb O6 Na 4_566 . 115.10(6) ?
    P3 O7 P4 3_757 . 132.38(8) ?
    P2 O8 P1 . 3_657 139.15(9) ?
    P4 O9 Na 4_566 1_655 110.04(8) ?
    P4 O9 Tb 4_566 . 144.13(8) ?
    Na O9 Tb 1_655 . 94.45(5) ?
    P1 O10 Tb . . 128.26(7) ?
    P1 O10 Na . . 90.02(7) ?
    Tb O10 Na . . 97.96(5) ?
    P3 O11 Tb . . 131.68(8) ?
    P3 O11 Na . 1_655 118.15(8) ?
    Tb O11 Na . 1_655 88.75(5) ?
    P4 O12 Tb 1_455 . 139.65(8) ?
data_global
_journal_date_recd_electronic     2010-03-03
_journal_date_accepted     2010-03-17
_journal_name_full     'Acta Crystallographica, Section E'
_journal_year     2010
_journal_volume     66
_journal_issue      4
_journal_page_first     i28
_journal_page_last     i29
_journal_paper_category     QI
_journal_coeditor_code     WM2313
_publ_contact_author_name     'Daniel Avignant'
_publ_contact_author_address
;
Universit\'e Blaise Pascal,
Laboratoire des Mat\'eriaux Inorganiques,
UMR CNRS 6002,
24 Avenue des Landais,
63177 Aubi\`ere
France.
;
_publ_contact_author_email     'daniel.avignant@univ-bpclermont.fr'
_publ_contact_author_fax     '0473407106'
_publ_contact_author_phone     '0463059605'
_publ_section_title
;
Sodium terbium(III) polyphosphate
;
loop_
    _publ_author_name
    _publ_author_footnote
    _publ_author_address
    'Oudahmane, Abdelghani' .
;
Universit\'e Cadi Ayyad,
Laboratoire de Physico-Chimie des Mat\'eriaux et Environnement,
Facult\'e des Sciences Semlalia,
D\'epartement de Chimie, BP 2390,
40000, Marrakech
Morocco
;
    'Daoud, Mohamed' .
;
Universit\'e Cadi Ayyad,
Laboratoire de Physico-Chimie des Mat\'eriaux et Environnement,
Facult\'e des Sciences Semlalia,
D\'epartement de Chimie, BP 2390,
40000, Marrakech
Morocco
;
    'Tanouti, Boumediene' .
;
Universit\'e Cadi Ayyad,
Laboratoire de Physico-Chimie des Mat\'eriaux et Environnement,
Facult\'e des Sciences Semlalia,
D\'epartement de Chimie, BP 2390,
40000, Marrakech
Morocco
;
    'Avignant, Daniel' .
;
Universit\'e Blaise Pascal,
Laboratoire des Mat\'eriaux Inorganiques,
UMR CNRS 6002,
24 Avenue des Landais,
63177 Aubi\`ere
France
;
    'Zambon, Daniel' .
;
Universit\'e Blaise Pascal,
Laboratoire des Mat\'eriaux Inorganiques,
UMR CNRS 6002,
24 Avenue des Landais,
63177 Aubi\`ere
France
;
_publ_section_synopsis     .
