# Supplementary material for: Sodium terbium(III) polyphosphate
Source: Acta Crystallogr Sect E Struct Rep Online. 2010 Mar 24;66(Pt 4):i28–9. doi: 10.1107/S1600536810010093 (PMC2983799; doi:10.1107/S1600536810010093)
Supplement: Supplementary file 2 [file e-66-00i28-Isup2.hkl]

# 
# h,k,l, Fc-squared, Fo-squared, sigma(Fo-squared) and status flag 
# 
data_I
_shelx_title ' NaTb(PO3)4_0m in P2(1)/n' 
_shelx_refln_list_code          4 
_shelx_F_calc_maximum      330.34 
_exptl_crystal_F_000       928.00 
_reflns_d_resolution_high  0.5133 
 
loop_ 
 _symmetry_equiv_pos_as_xyz 
 'x, y, z' 
 '-x+1/2, y+1/2, -z+1/2' 
 '-x, -y, -z' 
 'x-1/2, -y-1/2, z-1/2' 
 
_cell_length_a     7.1712 
_cell_length_b    13.0512 
_cell_length_c     9.7547 
_cell_angle_alpha  90.000 
_cell_angle_beta   90.604 
_cell_angle_gamma  90.000 
 
_shelx_F_squared_multiplier     1.000 
 
loop_ 
 _refln_index_h 
 _refln_index_k 
 _refln_index_l 
 _refln_F_squared_calc 
 _refln_F_squared_meas 
 _refln_F_squared_sigma 
 _refln_observed_status 
   4   0   0    49873.16    50715.76   1404.65 o 
   6   0   0     5402.37     5406.30    180.35 o 
   8   0   0    23921.59    23274.10    685.32 o 
  10   0   0     2076.62     1916.84    108.21 o 
  12   0   0     2619.00     2674.30    146.34 o 
   3   1   0      439.87      524.19     32.98 o 
   4   1   0     1844.25     1866.86     50.28 o 
   5   1   0     4796.37     5153.62    118.78 o 
   6   1   0     3941.98     4054.00    101.28 o 
   7   1   0        7.60       16.49     13.12 o 
   8   1   0     7202.57     7299.83    174.89 o 
   9   1   0        3.77       15.46     19.68 o 
  10   1   0     2546.50     2445.70    150.46 o 
  11   1   0       28.74       63.17     26.93 o 
  12   1   0     3681.73     3522.41    121.69 o 
  13   1   0      863.59      814.43     87.60 o 
   1   2   0      534.19      640.99     15.10 o 
   2   2   0    73958.78    71057.64   1257.51 o 
   3   2   0     4415.57     4339.71     94.73 o 
   4   2   0    22777.88    21941.36    343.70 o 
   5   2   0    16524.09    18026.53    419.98 o 
   6   2   0    24952.42    24712.43    500.99 o 
   7   2   0     5722.30     5759.59    139.18 o 
   8   2   0     8256.62     7739.96    183.63 o 
   9   2   0     1678.53     1634.83     65.95 o 
  10   2   0     4627.48     4500.71    131.53 o 
  11   2   0     3259.51     2995.96    105.28 o 
  12   2   0     1498.74     1449.27    137.06 o 
  13   2   0       38.56       49.31     34.77 o 
   1   3   0    11954.67    11295.00    137.39 o 
   2   3   0     2660.11     2810.33     74.20 o 
   3   3   0     8751.87     8826.70    140.29 o 
   4   3   0     2108.89     2132.31     32.94 o 
   5   3   0     9279.17     9641.68    129.48 o 
   6   3   0     7796.05     8008.90    109.99 o 
   7   3   0     2531.38     2486.85     58.27 o 
   8   3   0      311.57      268.98     27.69 o 
   9   3   0      252.78      289.29     30.91 o 
  10   3   0     7020.91     6607.10    201.47 o 
  11   3   0      540.29      519.50     45.54 o 
  12   3   0     1443.42     1332.66    129.85 o 
  13   3   0     1158.28     1044.45     69.95 o 
   0   4   0     4887.80     6618.93     90.35 o 
   1   4   0     8641.59     9437.24     93.96 o 
   2   4   0    46718.56    46016.25    480.20 o 
   3   4   0        4.72       31.92      4.27 o 
   4   4   0    28556.84    30000.37    342.87 o 
   5   4   0     5130.00     5302.60     66.07 o 
   6   4   0    17446.01    17713.74    206.05 o 
   7   4   0     1091.35     1054.05     34.54 o 
   8   4   0     1380.23     1310.49     34.32 o 
   9   4   0     3486.12     3417.14     80.60 o 
  10   4   0     6144.52     5915.22    132.10 o 
  11   4   0      978.87      912.93     57.55 o 
  12   4   0      352.35      362.77     44.43 o 
  13   4   0     1582.76     1538.28     83.42 o 
   1   5   0    12156.80    11126.43    102.63 o 
   2   5   0      492.77      620.69     11.86 o 
   3   5   0    25077.93    25563.90    267.47 o 
   4   5   0     2893.27     3274.73     44.77 o 
   5   5   0     6063.56     6070.66     75.71 o 
   6   5   0     2139.78     2149.14     36.71 o 
   7   5   0     9605.11     9652.88    133.89 o 
   8   5   0      448.59      423.77     22.30 o 
   9   5   0     4393.86     4265.49    103.96 o 
  10   5   0     1394.83     1372.95     40.26 o 
  11   5   0     2584.41     2544.73     66.49 o 
  12   5   0     1609.31     1516.70     77.93 o 
  13   5   0       18.74      -21.80     33.15 o 
   0   6   0    11783.09    11108.02    131.13 o 
   1   6   0     2611.36     3220.38     29.81 o 
   2   6   0     6137.40     6526.50     66.76 o 
   3   6   0      483.49      597.82     10.24 o 
   4   6   0     9635.25     9966.60    124.44 o 
   5   6   0    23990.38    25105.64    302.45 o 
   6   6   0      141.07      152.00      9.55 o 
   7   6   0     1431.81     1450.00     37.19 o 
   8   6   0     4131.70     4096.27     81.01 o 
   9   6   0     2146.78     2153.09     52.60 o 
  10   6   0       52.91      106.66     16.20 o 
  11   6   0     1762.92     1679.21     37.90 o 
  12   6   0      839.82      904.81     47.36 o 
  13   6   0     2865.43     2633.57    108.94 o 
   1   7   0    17762.82    16906.36    133.27 o 
   2   7   0      689.20      820.40     15.04 o 
   3   7   0    20296.82    19690.28    187.16 o 
   4   7   0       22.86       41.64      6.20 o 
   5   7   0    20709.32    20908.39    236.88 o 
   6   7   0       24.44       67.61     10.15 o 
   7   7   0     3230.33     3231.80     53.91 o 
   8   7   0     3243.16     3066.39     66.29 o 
   9   7   0    10055.69     9718.25    171.23 o 
  10   7   0       34.53       48.58     15.27 o 
  11   7   0     1020.66     1042.62     38.07 o 
  12   7   0      388.84      399.31     47.24 o 
  13   7   0      543.59      455.51     76.26 o 
   0   8   0    11871.47    13335.05    158.90 o 
   1   8   0     4202.62     4820.64     42.62 o 
   2   8   0      731.72      827.34     16.22 o 
   3   8   0    11142.01    11685.84    114.42 o 
   4   8   0      343.04      416.31     11.67 o 
   5   8   0       28.44       57.71      7.16 o 
   6   8   0      191.48      241.58     12.60 o 
   7   8   0     5530.78     5501.46     84.01 o 
   8   8   0       79.91      118.70     11.14 o 
   9   8   0     2932.81     2868.33     66.88 o 
  10   8   0      177.72      190.37     20.17 o 
  11   8   0     5560.00     5654.16    114.94 o 
  12   8   0       33.24       27.34     16.06 o 
  13   8   0     2020.42     1866.34    133.97 o 
   1   9   0    30189.98    29925.81    234.30 o 
   2   9   0      344.32      438.40     11.79 o 
   3   9   0    12150.34    11954.50    117.81 o 
   4   9   0     1922.91     1931.85     27.98 o 
   5   9   0    16402.48    16370.48    220.40 o 
   6   9   0      157.13      157.49     11.75 o 
   7   9   0     2564.36     2467.79     46.25 o 
   8   9   0       44.61       79.28     11.50 o 
   9   9   0     2984.61     2977.65     69.49 o 
  10   9   0       48.93       55.66     17.15 o 
  11   9   0     1572.68     1659.96     82.77 o 
  12   9   0      629.16      624.03     38.65 o 
   0  10   0    21416.28    21581.04    254.32 o 
   1  10   0    10160.49    10437.47     86.87 o 
   2  10   0       42.95       58.41      6.77 o 
   3  10   0      385.03      441.35     14.74 o 
   4  10   0     6700.55     6822.80     77.46 o 
   5  10   0      650.21      708.26     23.88 o 
   6  10   0       64.97       92.61     10.55 o 
   7  10   0      938.52      966.34     27.32 o 
   8  10   0     4431.63     4486.27     74.79 o 
   9  10   0     5197.61     5178.43    104.95 o 
  10  10   0       29.82       11.27     30.86 o 
  11  10   0     2975.63     2849.17     73.90 o 
  12  10   0      218.07      194.02     81.93 o 
   1  11   0    19443.25    19117.86    172.84 o 
   2  11   0      684.16      795.48     17.32 o 
   3  11   0     5866.03     5816.37     72.96 o 
   4  11   0      182.40      211.37     11.64 o 
   5  11   0     3713.21     3616.78     86.36 o 
   6  11   0     1611.11     1623.64     40.49 o 
   7  11   0     8070.75     8122.59    121.19 o 
   8  11   0     2132.76     2118.24     45.01 o 
   9  11   0      869.54      840.30     36.73 o 
  10  11   0      508.88      565.88     37.73 o 
  11  11   0     1567.56     1556.70     75.75 o 
  12  11   0      549.39      570.93     45.34 o 
   0  12   0    13951.14    13861.05    155.56 o 
   1  12   0     1278.70     1416.24     21.00 o 
   2  12   0    12663.82    12522.86    129.94 o 
   3  12   0      504.20      592.70     17.79 o 
   4  12   0      835.50      798.78     24.84 o 
   5  12   0     4678.86     4607.24    100.44 o 
   6  12   0    11187.82    11214.80    181.12 o 
   7  12   0     1099.13     1052.92     34.07 o 
   8  12   0     2498.89     2463.45     56.80 o 
   9  12   0     1648.19     1599.65     60.11 o 
  10  12   0      698.82      645.61     42.32 o 
  11  12   0      297.87      304.01     37.10 o 
  12  12   0      141.27      167.98     32.98 o 
   1  13   0     3116.71     2991.63     40.20 o 
   2  13   0     1545.66     1572.41     27.90 o 
   3  13   0     3307.11     3233.92     48.25 o 
   4  13   0       60.46       83.60     12.43 o 
   5  13   0     1365.66     1364.65     46.06 o 
   6  13   0     1593.60     1632.61     51.49 o 
   7  13   0     4366.76     4293.08    120.58 o 
   8  13   0     2001.16     1946.77     90.17 o 
   9  13   0     1952.76     1961.15     87.60 o 
  10  13   0     2937.86     2859.80    111.30 o 
  11  13   0       77.78      154.58     34.01 o 
   0  14   0     6417.32     5924.41     86.77 o 
   1  14   0     3746.99     3833.57     46.60 o 
   2  14   0    14493.99    13928.28    153.30 o 
   3  14   0      214.58      231.93     13.20 o 
   4  14   0     8677.58     8295.23    135.56 o 
   5  14   0      659.99      662.58     33.88 o 
   6  14   0    10894.40    10629.50    207.89 o 
   7  14   0     2504.89     2452.24     68.39 o 
   8  14   0     1075.40     1153.26     69.56 o 
   9  14   0      234.93      198.90     35.04 o 
  10  14   0     3165.77     3071.06    119.54 o 
  11  14   0      902.50     1051.17     68.02 o 
   1  15   0       32.18      106.78     24.24 o 
   2  15   0     1681.79     1664.54     31.63 o 
   3  15   0     1115.09     1088.73     28.34 o 
   4  15   0     2520.31     2468.45     55.81 o 
   5  15   0      911.28      876.82     40.32 o 
   6  15   0      532.46      514.04     46.89 o 
   7  15   0       61.06       92.57     19.31 o 
   8  15   0     1161.78     1201.73     47.10 o 
   9  15   0      463.67      488.64     31.84 o 
  10  15   0     2005.19     2153.86     98.93 o 
  11  15   0        5.06        8.24     30.92 o 
   0  16   0    13195.44    12831.58    195.64 o 
   1  16   0     1160.97     1142.55     23.31 o 
   2  16   0     4179.37     4117.29     53.80 o 
   3  16   0     1272.96     1276.44     32.24 o 
   4  16   0    24498.00    23839.93    548.26 o 
   5  16   0      496.73      486.82     31.96 o 
   6  16   0     1288.01     1365.70    108.72 o 
   7  16   0        1.25        1.55     17.08 o 
   8  16   0     4411.71     4432.04    173.13 o 
   9  16   0       19.68      -13.99     17.31 o 
  10  16   0     2169.02     2190.96    103.06 o 
   1  17   0      371.14      382.90     27.22 o 
   2  17   0       19.49       36.59     10.47 o 
   3  17   0       13.36       22.71     13.50 o 
   4  17   0     1558.67     1508.38     58.62 o 
   5  17   0      232.97      230.09     25.80 o 
   6  17   0     1671.82     1682.05     60.04 o 
   7  17   0       99.21      113.40     22.27 o 
   8  17   0      818.58      846.44     42.99 o 
   9  17   0     1132.76     1125.27     49.59 o 
  10  17   0     1693.29     1738.55     91.72 o 
   0  18   0     8703.68     8105.43    213.33 o 
   1  18   0     2499.16     2513.64     89.99 o 
   2  18   0     8024.09     7968.38    110.16 o 
   3  18   0      841.39      846.29     30.83 o 
   4  18   0     4635.63     4560.71     94.96 o 
   5  18   0      110.30      102.44     18.18 o 
   6  18   0     2664.00     2665.17     69.75 o 
   7  18   0      973.87      909.32     39.07 o 
   8  18   0     3254.04     3377.97     79.04 o 
   9  18   0      197.77      179.94     26.74 o 
   1  19   0      968.61     1016.60     33.80 o 
   2  19   0       76.82       90.56     14.88 o 
   3  19   0     3307.81     3215.82     98.02 o 
   4  19   0       46.32       49.05     16.79 o 
   5  19   0     1209.28     1194.57     44.74 o 
   6  19   0     1479.88     1460.24     49.60 o 
   7  19   0      284.19      312.54     25.96 o 
   8  19   0      773.30      759.45     36.51 o 
   9  19   0      653.19      632.76     52.56 o 
   0  20   0     3914.61     3883.74    196.84 o 
   1  20   0      231.95      259.41     19.95 o 
   2  20   0     5577.84     5545.99     96.20 o 
   3  20   0       14.23        6.61     14.23 o 
   4  20   0      313.38      299.43     26.03 o 
   5  20   0      552.79      532.83     33.03 o 
   6  20   0     3400.87     3429.15     95.10 o 
   7  20   0       87.91      143.05     22.41 o 
   8  20   0      763.53      777.35     38.30 o 
   1  21   0     2866.30     2934.61     68.84 o 
   2  21   0      954.73      878.56     33.98 o 
   3  21   0     2736.58     2633.40     68.99 o 
   4  21   0       35.54       58.23     22.15 o 
   5  21   0     2955.78     3008.90    131.73 o 
   6  21   0       34.35       51.87     19.62 o 
   7  21   0     1450.34     1514.94     63.39 o 
   0  22   0      487.33      452.85     36.66 o 
   1  22   0      328.05      295.43     22.88 o 
   2  22   0      466.88      436.68     29.89 o 
   3  22   0        6.76       30.72     21.49 o 
   4  22   0     1079.82     1135.71    126.24 o 
   5  22   0      303.06      350.68     35.93 o 
   6  22   0      695.18      676.93     37.78 o 
   1  23   0     4880.79     4836.06     97.58 o 
   2  23   0        3.92        8.55     19.02 o 
   3  23   0     1195.24     1256.36     60.15 o 
   4  23   0      224.30      186.71     33.49 o 
   5  23   0     2434.18     2454.70    204.57 o 
   0  24   0        4.24       15.86     24.73 o 
   1  24   0        9.76       34.57     16.36 o 
   2  24   0       34.17       42.48     19.21 o 
   3  24   0      229.13      271.57     33.88 o 
   4  24   0      280.44      239.65     33.31 o 
   1  25   0     3143.50     3238.45     83.04 o 
   2  25   0      515.97      507.44     34.94 o 
 -13   0   1      213.85      214.36     63.89 o 
 -11   0   1      773.11      793.53     77.29 o 
  -9   0   1     2421.92     2263.36     58.82 o 
  -7   0   1    16937.02    16464.01    424.59 o 
  -5   0   1    12815.72    12076.06    357.60 o 
  -1   0   1    36652.23    26195.73    667.80 o 
   3   0   1    42837.72    44589.10   1232.55 o 
   5   0   1    18662.01    18592.28    535.89 o 
   7   0   1     6831.27     6577.01    220.54 o 
   9   0   1     7021.18     6675.95    239.09 o 
  11   0   1     6878.58     6372.96    247.33 o 
  13   0   1     1137.73     1293.35    105.12 o 
 -13   1   1     4856.75     4397.49    148.64 o 
 -12   1   1      152.35      144.45     36.02 o 
 -11   1   1     6768.93     6361.46    175.25 o 
 -10   1   1     2898.36     2717.09     95.08 o 
  -9   1   1     5693.10     5334.49    122.50 o 
  -8   1   1        6.32       52.60     12.69 o 
  -7   1   1     3605.86     3292.31     52.77 o 
  -6   1   1     1007.38     1082.98     35.22 o 
  -5   1   1    11348.63    11293.18    226.55 o 
  -4   1   1     1010.26     1377.35     28.64 o 
  -3   1   1    25659.00    27907.90    433.41 o 
  -2   1   1    28842.29    29487.32    739.94 o 
  -1   1   1       14.70       37.76      6.18 o 
   1   1   1     1641.50     1782.27     32.79 o 
   2   1   1     1186.07     1497.40     41.22 o 
   3   1   1     6500.16     7770.46    161.41 o 
   4   1   1     7320.30     8632.98    257.64 o 
   5   1   1     2152.27     2317.13     63.03 o 
   6   1   1     2041.97     2130.74     63.40 o 
   7   1   1     5824.92     5826.78    141.37 o 
   8   1   1      280.89      280.10     46.89 o 
   9   1   1     2078.68     2023.34     73.96 o 
  10   1   1       44.44       52.11     23.67 o 
  11   1   1     1565.54     1467.31     70.32 o 
  12   1   1      698.69      557.63     49.54 o 
  13   1   1     2666.31     2517.31    104.18 o 
 -13   2   1      419.54      368.24     67.50 o 
 -12   2   1       16.86       28.97     68.53 o 
 -11   2   1     1172.17     1096.19     62.67 o 
 -10   2   1     1841.17     1841.63     60.00 o 
  -9   2   1     4237.19     4065.90     82.75 o 
  -8   2   1     1823.38     1698.53     41.02 o 
  -7   2   1     7550.18     7351.03    139.23 o 
  -6   2   1       14.46       50.15     11.40 o 
  -5   2   1    11525.38    11413.83    134.59 o 
  -4   2   1     1370.37     1523.34     22.19 o 
  -3   2   1    11161.43    10141.97    135.96 o 
  -2   2   1      945.52     1039.99     39.68 o 
  -1   2   1    37149.23    33660.85    643.71 o 
   0   2   1       19.64       98.93     10.31 o 
   1   2   1    38792.04    36328.59    494.21 o 
   2   2   1     1637.45     1864.12     35.34 o 
   3   2   1    39043.34    41364.92    809.60 o 
   4   2   1     3214.76     3679.17     85.99 o 
   5   2   1    13641.05    13589.19    282.38 o 
   6   2   1      881.50      913.27     38.25 o 
   7   2   1    10169.16    10037.60    223.35 o 
   8   2   1      342.48      315.46     28.39 o 
   9   2   1     4618.66     4274.10    120.59 o 
  10   2   1      129.27      149.78     29.37 o 
  11   2   1     2646.22     2470.01     93.62 o 
  12   2   1     2144.34     2144.02     95.33 o 
  13   2   1     1355.35     1286.13     75.42 o 
 -13   3   1     1621.08     1439.23     84.15 o 
 -12   3   1      141.70       96.76     41.22 o 
 -11   3   1     4150.30     4010.52     84.71 o 
 -10   3   1     2643.07     2501.10     85.98 o 
  -9   3   1     3531.55     3403.22     74.37 o 
  -8   3   1     2424.24     2467.99     74.04 o 
  -7   3   1    12312.05    12472.04    269.98 o 
  -6   3   1     1592.66     1575.66     28.75 o 
  -5   3   1     1654.64     1720.65     29.67 o 
  -4   3   1    11007.72    11165.47    131.18 o 
  -3   3   1     1228.88     1162.08     20.19 o 
  -2   3   1    41807.43    41831.05    799.71 o 
  -1   3   1    10369.37    10780.88    112.54 o 
   0   3   1    17419.82    16770.97    146.54 o 
   1   3   1     9981.21    10773.08    131.48 o 
   2   3   1      777.71      453.00     13.12 o 
   3   3   1     4026.86     4517.63     63.07 o 
   4   3   1    16120.68    16518.05    190.86 o 
   5   3   1     2392.83     2489.43     33.34 o 
   6   3   1    18441.30    18847.09    218.56 o 
   7   3   1      116.89      108.83      7.75 o 
   8   3   1      975.74      957.75     65.96 o 
   9   3   1     2522.89     2386.75     81.98 o 
  10   3   1     2477.41     2327.21     96.36 o 
  11   3   1     1432.34     1240.60     73.17 o 
  12   3   1      672.42      697.91     64.41 o 
  13   3   1     2493.77     2588.74    106.38 o 
 -13   4   1      341.28      210.17     47.00 o 
 -12   4   1     2038.21     1944.09     89.27 o 
 -11   4   1     1473.59     1448.84     47.15 o 
 -10   4   1     1188.97     1146.47     29.07 o 
  -9   4   1     1662.23     1558.18     42.23 o 
  -8   4   1     5064.55     5023.01    100.82 o 
  -7   4   1     1441.19     1374.75     27.09 o 
  -6   4   1     3256.63     3112.41     64.32 o 
  -5   4   1     8415.67     8557.08    103.39 o 
  -4   4   1     4872.25     5052.40     71.57 o 
  -3   4   1    11884.78    12237.04    138.74 o 
  -2   4   1      143.22      109.68      4.56 o 
  -1   4   1    20804.18    20468.97    200.10 o 
   0   4   1      826.34     1020.38     12.61 o 
   1   4   1    17964.70    17523.88    185.51 o 
   2   4   1      778.77      928.88     13.01 o 
   3   4   1    15047.51    15624.73    187.41 o 
   4   4   1      194.32      210.73      6.88 o 
   5   4   1     3272.44     3274.09     38.91 o 
   6   4   1       23.85       61.81     13.13 o 
   7   4   1    14466.17    14467.92    234.65 o 
   8   4   1     2102.84     2039.71     45.43 o 
   9   4   1     2204.84     2178.27     77.97 o 
  10   4   1     2146.13     2034.52     79.77 o 
  11   4   1      474.47      505.44     44.43 o 
  12   4   1     1654.33     1577.34     78.33 o 
  13   4   1      642.77      655.16     72.65 o 
 -13   5   1     1073.83      942.96     99.96 o 
 -12   5   1     2248.19     2296.67    145.15 o 
 -11   5   1      372.58      388.38     19.15 o 
 -10   5   1      372.01      377.36     18.57 o 
  -9   5   1     2690.98     2636.54     60.50 o 
  -8   5   1     3290.94     3173.49     66.75 o 
  -7   5   1     5648.75     5801.30    140.36 o 
  -6   5   1    18046.73    18357.99    243.50 o 
  -5   5   1     1617.25     1683.76     30.65 o 
  -4   5   1    19661.93    19864.46    223.18 o 
  -3   5   1      267.31      298.35      7.41 o 
  -2   5   1    37820.38    39620.69    412.73 o 
  -1   5   1      113.96      120.77      6.18 o 
   0   5   1    16440.41    14692.25    115.17 o 
   1   5   1     7335.66     8259.36     82.64 o 
   2   5   1    57970.79    58441.07    616.49 o 
   3   5   1     5024.72     5796.49     68.79 o 
   4   5   1    17246.06    17402.58    228.41 o 
   5   5   1      125.72      137.20      7.27 o 
   6   5   1     9682.40     9625.01    131.96 o 
   7   5   1        9.87       22.72     11.18 o 
   8   5   1    10714.69    10562.67    178.96 o 
   9   5   1     1955.62     1910.19     46.85 o 
  10   5   1     5081.75     4982.76    164.94 o 
  11   5   1     1715.14     1610.91     74.32 o 
  12   5   1     1249.68     1204.82     68.84 o 
  13   5   1      555.01      512.00     52.47 o 
 -12   6   1     5557.12     5639.54    193.43 o 
 -11   6   1      473.31      486.11     29.45 o 
 -10   6   1     1708.70     1755.71     48.79 o 
  -9   6   1       90.26      117.21     16.44 o 
  -8   6   1     5201.31     5129.49     97.96 o 
  -7   6   1      944.95     1008.71     34.96 o 
  -6   6   1     4754.96     4829.24     72.72 o 
  -5   6   1     4003.06     3980.72     55.84 o 
  -4   6   1     2890.89     2914.78     39.01 o 
  -3   6   1     7056.99     7463.93     72.90 o 
  -2   6   1     1482.73     1557.18     18.28 o 
  -1   6   1     5244.63     5321.91     45.02 o 
   0   6   1     2247.93     2435.12     23.13 o 
   1   6   1     1482.69     1379.20     16.35 o 
   2   6   1     1857.28     2009.18     24.31 o 
   3   6   1      990.88      908.15     14.54 o 
   4   6   1      610.18      671.40     15.55 o 
   5   6   1     2119.98     2275.05     37.45 o 
   6   6   1      225.78      235.35     11.00 o 
   7   6   1     1487.92     1462.71     29.41 o 
   8   6   1     3408.74     3385.55     69.49 o 
   9   6   1     2212.60     2241.85     53.70 o 
  10   6   1     6254.33     6141.65    117.46 o 
  11   6   1      394.36      422.27     25.24 o 
  12   6   1      632.73      673.01     53.53 o 
  13   6   1      122.57      134.24     43.80 o 
 -12   7   1      931.58      928.78     54.62 o 
 -11   7   1       64.95       52.85     20.38 o 
 -10   7   1     2938.21     2930.41     69.61 o 
  -9   7   1      552.59      532.73     27.23 o 
  -8   7   1     4748.85     4668.78     91.72 o 
  -7   7   1      483.15      561.50     18.86 o 
  -6   7   1    16530.40    16534.45    222.68 o 
  -5   7   1     3167.22     3215.89     43.95 o 
  -4   7   1    23563.62    23569.19    241.17 o 
  -3   7   1     1627.36     1713.02     22.09 o 
  -2   7   1    22197.18    20641.22    183.56 o 
  -1   7   1      686.93      764.92     11.12 o 
   0   7   1    38729.92    38222.99    295.12 o 
   1   7   1      768.48      937.25     13.49 o 
   2   7   1    71269.47    71144.09    692.36 o 
   3   7   1      447.38      477.45     10.00 o 
   4   7   1    19782.43    19683.82    222.50 o 
   5   7   1     1377.22     1470.69     24.23 o 
   6   7   1    11018.97    10760.93    148.67 o 
   7   7   1     1880.19     1909.30     36.59 o 
   8   7   1    12649.19    12554.67    211.31 o 
   9   7   1       29.41       56.48     13.76 o 
  10   7   1     3207.65     3118.78     70.99 o 
  11   7   1      334.29      349.00     23.80 o 
  12   7   1     3558.26     3539.56     80.76 o 
  13   7   1       15.93      -30.93     30.93 o 
 -13   8   1        7.55        0.00     21.64 o 
 -12   8   1     2740.11     2794.75    120.45 o 
 -11   8   1       54.70       45.85     14.20 o 
 -10   8   1     6075.20     5913.49    117.59 o 
  -9   8   1        8.53       17.86     15.31 o 
  -8   8   1     3758.18     3742.81     63.48 o 
  -7   8   1      308.28      328.71     15.67 o 
  -6   8   1     4780.88     4771.28     74.10 o 
  -5   8   1      902.47      958.16     21.90 o 
  -4   8   1      170.45      170.04     11.72 o 
  -3   8   1      746.02      790.51     15.31 o 
  -2   8   1     6938.42     7016.17     67.30 o 
  -1   8   1      925.99      993.21     13.63 o 
   0   8   1     2364.24     2527.59     25.27 o 
   1   8   1        2.51       58.37      5.14 o 
   2   8   1      296.41      368.28      9.87 o 
   3   8   1      140.86      168.16      7.00 o 
   4   8   1     5241.78     5352.53     61.04 o 
   5   8   1     2793.15     2896.24     48.15 o 
   6   8   1     2560.75     2508.48     44.44 o 
   7   8   1     1785.46     1917.67     37.62 o 
   8   8   1     2150.83     2168.04     52.95 o 
   9   8   1        0.52       19.29     13.50 o 
  10   8   1     1991.17     1948.24     53.24 o 
  11   8   1      254.22      282.36     23.37 o 
  12   8   1     2525.93     2566.23     65.93 o 
  13   8   1        0.99      -53.59     53.59 o 
 -12   9   1      298.47      327.72     34.01 o 
 -11   9   1      126.61      110.12     17.39 o 
 -10   9   1     5336.43     5248.97    108.92 o 
  -9   9   1      893.22      900.43     36.51 o 
  -8   9   1     6095.72     6118.06     95.26 o 
  -7   9   1       14.80       34.46     11.45 o 
  -6   9   1     7098.90     6855.87    101.35 o 
  -5   9   1     1791.14     1745.14     34.73 o 
  -4   9   1    13077.78    13306.81    132.80 o 
  -3   9   1     1602.92     1788.05     26.24 o 
  -2   9   1    43202.39    42392.20    365.87 o 
  -1   9   1      329.24      330.60      9.84 o 
   0   9   1    32622.63    32001.04    250.21 o 
   1   9   1      960.07     1086.17     16.71 o 
   2   9   1    15738.48    15122.91    150.66 o 
   3   9   1     1334.66     1439.42     20.62 o 
   4   9   1    28667.08    28362.47    289.74 o 
   5   9   1      443.27      463.79     18.16 o 
   6   9   1    16056.92    16284.88    220.58 o 
   7   9   1       93.53       89.10     10.65 o 
   8   9   1     8862.36     8833.44    129.23 o 
   9   9   1      132.74      139.63     20.28 o 
  10   9   1     1954.91     1940.60     54.39 o 
  11   9   1      606.96      632.05     32.85 o 
  12   9   1     3866.64     3823.71     88.36 o 
  13   9   1        9.96      -47.41     47.41 o 
 -12  10   1     2016.20     2127.07     85.54 o 
 -11  10   1      385.29      414.86     90.17 o 
 -10  10   1     4316.04     4173.80    108.60 o 
  -9  10   1      142.03      130.33     32.66 o 
  -8  10   1     4279.67     4308.17     73.11 o 
  -7  10   1     2307.28     2401.24     47.15 o 
  -6  10   1     3160.38     3175.09     55.50 o 
  -5  10   1     2741.10     2725.75     99.85 o 
  -4  10   1     2454.93     2500.03     34.15 o 
  -3  10   1     2521.31     2514.51     37.20 o 
  -2  10   1     3266.75     3273.94     40.46 o 
  -1  10   1      907.84      868.76     15.81 o 
   0  10   1     1159.32     1273.66     17.32 o 
   1  10   1     6628.60     6625.44     69.21 o 
   2  10   1     1798.95     1861.74     27.41 o 
   3  10   1     1321.42     1299.45     21.56 o 
   4  10   1     3051.30     3115.28     40.44 o 
   5  10   1      720.68      729.60     24.39 o 
   6  10   1     1822.47     1876.45     41.65 o 
   7  10   1      538.51      538.11     20.76 o 
   8  10   1     1993.14     2052.90     42.89 o 
   9  10   1     2276.97     2281.41     59.16 o 
  10  10   1      228.40      264.27     23.99 o 
  11  10   1      345.61      367.31     27.98 o 
  12  10   1     3998.60     3913.24    205.08 o 
 -12  11   1      812.65      855.36     55.65 o 
 -11  11   1     2066.78     2042.56     86.57 o 
 -10  11   1      905.14      961.57     51.01 o 
  -9  11   1      261.11      288.10     29.15 o 
  -8  11   1     7013.15     6976.54    123.47 o 
  -7  11   1      629.57      653.82     26.98 o 
  -6  11   1     3478.07     3431.12     71.08 o 
  -5  11   1     1133.94     1170.49     32.90 o 
  -4  11   1    10482.40    10316.81    128.79 o 
  -3  11   1     9666.57     9633.78    113.54 o 
  -2  11   1    14716.33    14690.50    149.15 o 
  -1  11   1     3056.20     3210.57     32.88 o 
   0  11   1    19763.60    19631.39    181.08 o 
   1  11   1      147.37      141.64      7.33 o 
   2  11   1     9883.27     9553.93    100.51 o 
   3  11   1      194.98      225.09     10.94 o 
   4  11   1    16898.77    16693.78    202.50 o 
   5  11   1        9.78       22.72      9.71 o 
   6  11   1    12128.42    12083.85    192.12 o 
   7  11   1     1753.10     1816.04     39.67 o 
   8  11   1     2435.64     2443.77     61.14 o 
   9  11   1     1553.84     1610.17     49.35 o 
  10  11   1     4382.17     4477.75    172.62 o 
  11  11   1       26.59       24.75     22.00 o 
  12  11   1      779.65      883.13     77.29 o 
 -12  12   1     2673.12     2696.97    104.09 o 
 -11  12   1      452.65      392.64     42.25 o 
 -10  12   1     1195.30     1212.97     66.99 o 
  -9  12   1     1142.21     1092.63     58.74 o 
  -8  12   1     1674.33     1686.23     45.87 o 
  -7  12   1     4729.39     4778.61     90.57 o 
  -6  12   1     1015.43      951.84     36.29 o 
  -5  12   1     1825.94     1801.80     52.01 o 
  -4  12   1     6705.37     6724.91     94.04 o 
  -3  12   1     6854.65     6876.89     86.14 o 
  -2  12   1       20.78       49.04      6.75 o 
  -1  12   1     5724.92     5581.95     75.73 o 
   0  12   1       70.73      107.83      7.15 o 
   1  12   1     6402.75     6248.02     60.81 o 
   2  12   1      451.30      512.95     14.90 o 
   3  12   1     7324.64     7167.42     88.48 o 
   4  12   1      421.16      414.86     19.29 o 
   5  12   1     9446.28     9310.96    179.88 o 
   6  12   1     1909.87     1938.65     46.24 o 
   7  12   1     1093.05     1162.84     35.75 o 
   8  12   1     1088.15     1135.93     36.47 o 
   9  12   1     1826.71     1799.03     63.38 o 
  10  12   1     1122.35     1111.12     51.83 o 
  11  12   1     2020.34     2050.81     88.63 o 
  12  12   1      470.70      512.19     46.38 o 
 -11  13   1     3139.79     3037.05    116.45 o 
 -10  13   1      238.48      261.76     39.16 o 
  -9  13   1     1526.97     1562.72     79.35 o 
  -8  13   1      400.94      447.34     42.25 o 
  -7  13   1     3276.74     3186.83     79.67 o 
  -6  13   1     8948.81     8639.85    172.20 o 
  -5  13   1     2002.22     1992.80     81.93 o 
  -4  13   1     1850.52     1929.63     38.97 o 
  -3  13   1     4195.04     4131.91     58.27 o 
  -2  13   1     1770.62     1679.42     31.71 o 
  -1  13   1        5.24       18.73      7.11 o 
   0  13   1     5858.67     5652.28     66.68 o 
   1  13   1      107.62      122.95      8.67 o 
   2  13   1    14991.45    14921.19    161.73 o 
   3  13   1      117.76      147.74     11.14 o 
   4  13   1     3790.90     3646.48     68.75 o 
   5  13   1      408.02      340.47     24.21 o 
   6  13   1      739.90      719.86     34.33 o 
   7  13   1     1480.35     1410.62    105.12 o 
   8  13   1     2851.05     2909.08     86.05 o 
   9  13   1      369.98      322.56     39.16 o 
  10  13   1     1527.87     1479.88     76.26 o 
  11  13   1      925.99      930.59     60.80 o 
 -11  14   1      766.72      839.90     59.77 o 
 -10  14   1      279.71      284.43     42.25 o 
  -9  14   1     3207.74     3244.98    111.82 o 
  -8  14   1      330.22      356.64     27.15 o 
  -7  14   1     1618.41     1619.51     53.99 o 
  -6  14   1      541.95      532.60     31.11 o 
  -5  14   1     4131.27     4085.76     96.39 o 
  -4  14   1      873.84      908.87     30.96 o 
  -3  14   1     9358.89     9014.48    111.41 o 
  -2  14   1      101.20      119.00     10.48 o 
  -1  14   1    17150.85    16635.42    170.51 o 
   0  14   1     1021.87     1039.37     19.73 o 
   1  14   1     3006.49     2800.88     37.00 o 
   2  14   1      620.33      664.61     17.72 o 
   3  14   1    10608.14    10160.06    131.51 o 
   4  14   1       22.98       16.63     15.58 o 
   5  14   1     6814.19     6704.30    140.89 o 
   6  14   1       35.69       41.42     16.01 o 
   7  14   1     9915.91     9717.81    193.30 o 
   8  14   1      777.40      799.26     37.81 o 
   9  14   1      806.95      751.28     58.74 o 
  10  14   1     1098.05     1195.45     71.11 o 
  11  14   1     1926.78     1953.94     90.69 o 
 -11  15   1      997.54     1176.90     73.17 o 
 -10  15   1       31.46       32.98     30.92 o 
  -9  15   1     3804.68     3995.58    171.07 o 
  -8  15   1       98.22      126.52     21.13 o 
  -7  15   1     6067.91     5938.69    131.68 o 
  -6  15   1     1028.63     1026.23     52.56 o 
  -5  15   1      981.74      944.11     41.67 o 
  -4  15   1     1067.61     1102.36     38.70 o 
  -3  15   1      224.85      241.63     14.82 o 
  -2  15   1      520.30      558.28     18.56 o 
  -1  15   1     2631.64     2576.34     40.61 o 
   0  15   1      783.40      810.03     20.56 o 
   1  15   1      329.89      345.72     13.08 o 
   2  15   1     1598.46     1644.40     28.91 o 
   3  15   1      590.22      635.89     20.31 o 
   4  15   1       83.16      128.03     20.53 o 
   5  15   1     1136.10     1145.52     45.44 o 
   6  15   1      223.82      270.50     25.01 o 
   7  15   1       48.51       58.41     17.53 o 
   8  15   1     1237.73     1261.56     48.56 o 
   9  15   1     1146.25     1212.97     73.17 o 
  10  15   1       83.42      127.79     36.07 o 
  11  15   1     2605.06     2568.15    108.21 o 
 -10  16   1       11.23       37.10     31.95 o 
  -9  16   1      855.68      916.57     43.43 o 
  -8  16   1       25.97        8.12     17.73 o 
  -7  16   1     2482.02     2441.08     82.44 o 
  -6  16   1      597.12      571.92     34.77 o 
  -5  16   1     5963.78     5742.87    129.56 o 
  -4  16   1     1096.34     1022.90     36.02 o 
  -3  16   1     7472.71     7460.60    104.15 o 
  -2  16   1      209.64      218.99     13.87 o 
  -1  16   1    10294.82     9946.21    109.97 o 
   0  16   1        5.31       24.80      9.14 o 
   1  16   1     8728.27     8575.77     91.15 o 
   2  16   1      367.51      359.20     14.92 o 
   3  16   1     9580.86     9473.58    123.18 o 
   4  16   1      928.67      852.10     52.18 o 
   5  16   1     3244.78     3240.35     72.40 o 
   6  16   1      244.86      229.22     23.42 o 
   7  16   1     7297.54     7272.47    156.88 o 
   8  16   1       28.94       13.41     16.03 o 
   9  16   1     2542.63     2659.58    111.82 o 
  10  16   1       30.39       32.98     31.95 o 
 -10  17   1       93.64      137.06     39.16 o 
  -9  17   1     2626.37     2609.04     77.91 o 
  -8  17   1      125.67      127.97     23.76 o 
  -7  17   1     1511.03     1443.73     55.98 o 
  -6  17   1     2711.42     2541.79     83.99 o 
  -5  17   1     1514.42     1455.63     54.73 o 
  -4  17   1      129.63      146.21     23.19 o 
  -3  17   1      244.47      241.14     17.55 o 
  -2  17   1        3.39       44.43     12.44 o 
  -1  17   1     2945.02     2878.52     57.59 o 
   0  17   1       93.07      119.47     20.53 o 
   1  17   1      462.36      456.55     21.89 o 
   2  17   1     2335.90     2344.78     43.71 o 
   3  17   1      721.63      722.21     24.48 o 
   4  17   1      237.91      233.84     21.56 o 
   5  17   1      289.33      292.54     23.04 o 
   6  17   1      225.67      227.84     21.94 o 
   7  17   1      591.34      594.82     31.16 o 
   8  17   1      362.48      379.67     26.60 o 
   9  17   1     1925.67     1911.92     63.82 o 
  10  17   1       40.73       71.11     36.07 o 
  -9  18   1      896.67      983.47     47.68 o 
  -8  18   1       92.84       85.94     37.10 o 
  -7  18   1     2951.26     2922.79     85.76 o 
  -6  18   1      439.90      428.66     33.31 o 
  -5  18   1     3988.22     3842.56    101.42 o 
  -4  18   1        3.46       20.10     17.53 o 
  -3  18   1     4759.46     4625.14     82.24 o 
  -2  18   1       80.37       77.35     13.33 o 
  -1  18   1     1864.86     1821.45     44.74 o 
   0  18   1       84.95       51.85     13.30 o 
   1  18   1    14104.14    13266.80    188.06 o 
   2  18   1       16.39       23.51     11.58 o 
   3  18   1     4642.10     4471.89    108.44 o 
   4  18   1      219.67      203.92     22.21 o 
   5  18   1     5485.39     5181.10    104.17 o 
   6  18   1      262.13      283.72     24.50 o 
   7  18   1      683.35      782.76     36.01 o 
   8  18   1      603.39      590.05     35.11 o 
   9  18   1     3467.89     3582.11     96.71 o 
  -9  19   1      638.66      601.85     50.50 o 
  -8  19   1      123.45      154.43     22.43 o 
  -7  19   1     1133.76     1116.82     44.37 o 
  -6  19   1     1202.09     1277.77     46.95 o 
  -5  19   1      626.49      640.57     33.93 o 
  -4  19   1     2607.88     2561.80     67.14 o 
  -3  19   1     3176.08     3047.89     90.74 o 
  -2  19   1     1365.74     1375.82     44.77 o 
  -1  19   1       23.88       41.37     13.32 o 
   0  19   1     2554.19     2587.79     56.10 o 
   1  19   1        7.07       41.73     13.65 o 
   2  19   1     2155.74     2122.85     49.89 o 
   3  19   1       15.53       46.44     19.17 o 
   4  19   1      195.15      226.57     22.67 o 
   5  19   1      327.11      329.82     26.11 o 
   6  19   1     1318.86     1277.27     46.43 o 
   7  19   1      332.41      334.10     26.26 o 
   8  19   1     1788.85     1806.16     55.09 o 
   9  19   1     1617.08     1668.47     84.51 o 
  -8  20   1     1194.87     1254.55     47.73 o 
  -7  20   1      819.50      840.76     40.11 o 
  -6  20   1     1041.45     1040.19     43.71 o 
  -5  20   1     1576.32     1633.40     65.82 o 
  -4  20   1       11.07       -2.35     16.85 o 
  -3  20   1     1440.44     1456.98     48.27 o 
  -2  20   1      304.53      266.77     20.92 o 
  -1  20   1     4677.99     4569.75     84.15 o 
   0  20   1       50.82       43.85     15.32 o 
   1  20   1      749.07      702.65     29.36 o 
   2  20   1      401.05      358.93     22.59 o 
   3  20   1     4382.30     4296.57    111.69 o 
   4  20   1     1276.73     1276.76     46.86 o 
   5  20   1     2597.05     2547.10     68.45 o 
   6  20   1       52.40       35.40     18.27 o 
   7  20   1     1469.37     1399.87     62.03 o 
   8  20   1      616.76      588.27     34.12 o 
  -7  21   1      160.64      172.06     27.92 o 
  -6  21   1      754.78      744.57     43.85 o 
  -5  21   1     1441.93     1423.76     96.32 o 
  -4  21   1     2066.62     1999.67     73.83 o 
  -3  21   1       82.28       89.64     18.92 o 
  -2  21   1     5376.40     5230.40    133.07 o 
  -1  21   1       45.35       86.66     16.15 o 
   0  21   1     2485.53     2420.39     56.84 o 
   1  21   1       57.38       50.45     15.53 o 
   2  21   1     2537.38     2602.12     59.42 o 
   3  21   1        8.01       10.54     15.98 o 
   4  21   1     2092.37     2099.91     75.62 o 
   5  21   1       36.73       29.24     18.14 o 
   6  21   1     3926.66     3854.23    133.34 o 
   7  21   1      524.88      562.09     34.30 o 
  -6  22   1      382.33      395.62     30.92 o 
  -5  22   1      139.77      123.79     27.26 o 
  -4  22   1     1909.93     1802.11     71.01 o 
  -3  22   1      667.17      557.02     41.05 o 
  -2  22   1       84.75      128.77     17.93 o 
  -1  22   1     1961.21     1774.73     48.80 o 
   0  22   1        2.27        4.90     13.51 o 
   1  22   1       52.80       55.29     15.87 o 
   2  22   1       14.66       11.53     15.77 o 
   3  22   1      458.05      424.82     37.08 o 
   4  22   1       59.12       41.76     22.88 o 
   5  22   1      856.21      826.44     92.23 o 
   6  22   1     1367.18     1373.06     51.65 o 
  -5  23   1        7.74        6.96     22.67 o 
  -4  23   1     1337.40     1397.56     64.02 o 
  -3  23   1       13.58        7.78     21.82 o 
  -2  23   1     3577.56     3471.16     84.80 o 
  -1  23   1      130.14      141.11     19.34 o 
   0  23   1     2626.93     2620.17     62.19 o 
   1  23   1       62.38       50.46     16.66 o 
   2  23   1     3945.18     3945.68     91.87 o 
   3  23   1       18.27        1.86     21.72 o 
   4  23   1     4396.10     4174.02    119.27 o 
   5  23   1       69.29       39.12     24.01 o 
  -4  24   1     1583.75     1613.04     69.45 o 
  -3  24   1      180.02      176.59     30.24 o 
  -2  24   1      155.42      198.86     34.97 o 
  -1  24   1      371.54      399.21     26.90 o 
   0  24   1       20.29       48.56     16.69 o 
   1  24   1      980.88      916.38     46.45 o 
   2  24   1       80.40       62.36     20.11 o 
   3  24   1      271.89      260.14     33.01 o 
   4  24   1      190.24      200.18     31.84 o 
  -2  25   1     1870.75     1997.46     78.66 o 
  -1  25   1       10.81       -2.41     17.95 o 
   0  25   1     2889.14     2946.03     78.93 o 
   1  25   1        2.42        9.76     18.55 o 
   2  25   1     3074.51     3155.12    101.50 o 
 -12   0   2      948.67      956.40    121.61 o 
 -10   0   2     1999.73     1912.23     74.20 o 
  -8   0   2     1676.31     1533.00     45.26 o 
  -6   0   2    28723.71    27463.92    410.92 o 
  -4   0   2    54123.88    55377.72    828.62 o 
  -2   0   2    50778.66    46844.21    867.74 o 
   2   0   2   109126.33   101693.02   1514.75 o 
   4   0   2    36314.29    37442.19   1044.98 o 
   6   0   2    42246.11    41303.69   1162.47 o 
   8   0   2     2915.52     2568.15    115.42 o 
  10   0   2    20336.17    18516.01    576.08 o 
  12   0   2      847.93      811.05     80.38 o 
 -12   1   2     3445.44     3515.65    125.33 o 
 -11   1   2      104.93      119.91     17.04 o 
 -10   1   2     9727.46     9210.73    166.74 o 
  -9   1   2       29.27       38.08     12.20 o 
  -8   1   2     3434.11     3137.14     54.05 o 
  -7   1   2     1131.74     1174.81     24.04 o 
  -6   1   2     8031.32     8014.81    107.59 o 
  -5   1   2      165.85      223.75      8.74 o 
  -4   1   2     5194.26     5061.72     63.32 o 
  -3   1   2    11750.59    13598.39    297.27 o 
  -2   1   2    11431.05    12080.70    202.15 o 
  -1   1   2      367.67      481.96      7.64 o 
   0   1   2     4592.83     4493.67     66.66 o 
   1   1   2    14449.03    15443.84    150.01 o 
   2   1   2     1520.80     1758.32     23.89 o 
   3   1   2     2719.99     3718.15     76.54 o 
   4   1   2     2816.94     3213.17     57.77 o 
   5   1   2       89.36      130.28     14.20 o 
   6   1   2     1937.21     1762.28     56.11 o 
   7   1   2      316.07      379.82     26.96 o 
   8   1   2     1762.25     1682.47    105.12 o 
   9   1   2     2806.59     2515.13    100.99 o 
  10   1   2     3771.42     3407.04    109.30 o 
  11   1   2      663.91      601.96     47.69 o 
  12   1   2     1638.15     1592.06     78.33 o 
  13   1   2      235.82      311.38     81.93 o 
 -12   2   2      569.32      480.70     61.83 o 
 -11   2   2       64.97       72.63     12.32 o 
 -10   2   2     1582.75     1515.83     34.73 o 
  -9   2   2       18.53        5.09     16.26 o 
  -8   2   2     4660.51     4456.56    110.82 o 
  -7   2   2     1288.36     1265.90     30.01 o 
  -6   2   2    10856.43    10802.65    130.25 o 
  -5   2   2    14944.14    16036.00    187.79 o 
  -4   2   2    27981.62    28054.22    322.25 o 
  -3   2   2      756.09     1081.74     29.95 o 
  -2   2   2    21775.25    20763.33    220.14 o 
  -1   2   2     6499.34     6871.49     61.94 o 
   0   2   2    90906.39    80674.93    767.85 o 
   1   2   2      322.10      395.00      7.61 o 
   2   2   2    29037.79    28412.94    360.34 o 
   3   2   2     4123.78     4266.60     43.70 o 
   4   2   2    54677.94    55957.00    645.40 o 
   5   2   2    18488.68    19817.21    260.82 o 
   6   2   2     9129.16     8776.76    194.56 o 
   7   2   2     1722.49     1820.17     61.21 o 
   8   2   2    16521.02    15862.85    342.50 o 
   9   2   2      300.82      287.43     30.24 o 
  10   2   2     4886.79     4517.81    132.26 o 
  11   2   2        5.71       22.69     23.28 o 
  12   2   2     3402.71     3280.75    116.96 o 
  13   2   2      777.59      773.06     60.47 o 
 -12   3   2     3620.60     3557.16     99.18 o 
 -11   3   2      347.09      351.24     18.25 o 
 -10   3   2     2199.75     2111.71     43.69 o 
  -9   3   2      894.82      907.91     25.49 o 
  -8   3   2     9478.76     9174.47    158.40 o 
  -7   3   2     2991.03     2995.83     49.16 o 
  -6   3   2     3895.88     3780.71     65.92 o 
  -5   3   2      757.28      716.05     16.16 o 
  -4   3   2    13672.85    14432.43    169.55 o 
  -3   3   2    24123.49    25887.93    263.78 o 
  -2   3   2      439.52      764.21     11.38 o 
  -1   3   2     4384.68     3887.24     39.22 o 
   0   3   2      708.82      697.40      9.49 o 
   1   3   2    18690.51    18346.64    167.45 o 
   2   3   2     2731.47     3498.54     42.69 o 
   3   3   2     2417.45     1913.34     26.42 o 
   4   3   2     2548.25     2898.85     34.23 o 
   5   3   2     3108.00     2954.79     39.24 o 
   6   3   2     1406.13     1518.02     28.55 o 
   7   3   2     4418.74     4393.35     66.69 o 
   8   3   2     2681.12     2683.80     57.04 o 
   9   3   2     5694.15     5281.08    141.37 o 
  10   3   2      294.02      233.41     31.31 o 
  11   3   2     1810.53     1759.33     77.58 o 
  12   3   2     2183.89     2115.03     90.72 o 
  13   3   2       58.48       66.05     30.50 o 
 -12   4   2      479.21      457.21     36.07 o 
 -11   4   2     3337.45     3226.92     60.52 o 
 -10   4   2      126.57      160.45     14.27 o 
  -9   4   2     3707.21     3646.53     63.35 o 
  -8   4   2    11574.52    11310.74    191.97 o 
  -7   4   2     8141.03     8222.45    147.30 o 
  -6   4   2      525.36      553.90     16.72 o 
  -5   4   2     2057.65     2004.15     34.92 o 
  -4   4   2     6362.00     6205.66     74.26 o 
  -3   4   2     8792.45     8901.23     91.48 o 
  -2   4   2    12201.63    12224.85    131.01 o 
  -1   4   2     1551.42     1570.18     16.91 o 
   0   4   2    97227.95    90120.94   1004.56 o 
   1   4   2    10168.40    10795.35     99.54 o 
   2   4   2    29018.16    31728.87    290.89 o 
   3   4   2      949.64     1054.11     16.12 o 
   4   4   2     8637.62     8429.16     91.47 o 
   5   4   2     1189.09     1374.83     19.96 o 
   6   4   2    10457.48    10581.60    114.41 o 
   7   4   2     1625.44     1679.07     39.42 o 
   8   4   2    11179.81    11067.01    186.25 o 
   9   4   2       21.67        6.70     17.49 o 
  10   4   2      495.19      449.71     39.35 o 
  11   4   2     3949.25     3668.42    286.49 o 
  12   4   2     3304.19     3193.91    114.77 o 
  13   4   2      148.86      149.50     35.20 o 
 -12   5   2     1065.98     1027.79     76.78 o 
 -11   5   2      336.47      324.30     19.78 o 
 -10   5   2     2079.81     2022.50     54.29 o 
  -9   5   2     3253.48     3199.95     58.50 o 
  -8   5   2     3044.23     3006.30     65.60 o 
  -7   5   2      813.21      832.50     23.65 o 
  -6   5   2     2733.18     2911.43     48.45 o 
  -5   5   2     9020.88     9170.08    116.51 o 
  -4   5   2     1582.91     1623.10     24.87 o 
  -3   5   2     8893.89     8545.38     82.62 o 
  -2   5   2      451.98      471.36      8.69 o 
  -1   5   2    31199.26    30704.35    236.99 o 
   0   5   2      136.08      195.17      5.20 o 
   1   5   2    18901.82    19204.01    163.61 o 
   2   5   2     1051.83     1350.04     22.35 o 
   3   5   2    18542.33    18435.54    171.18 o 
   4   5   2     1483.35     1608.84     23.37 o 
   5   5   2    26382.18    26390.38    304.38 o 
   6   5   2      850.94      951.04     20.15 o 
   7   5   2     6647.84     6473.47    114.34 o 
   8   5   2      959.46      982.36     30.08 o 
   9   5   2     1726.23     1654.71     42.72 o 
  10   5   2      581.46      610.46     26.88 o 
  11   5   2     1482.62     1495.83     71.05 o 
  12   5   2      435.81      505.58     47.63 o 
  13   5   2     3633.60     3467.29    124.97 o 
 -13   6   2     1322.20     1490.19     60.80 o 
 -12   6   2        1.75       14.90     14.20 o 
 -11   6   2     6244.79     5980.75     99.37 o 
 -10   6   2      993.59      999.79     30.64 o 
  -9   6   2    13746.90    13371.64    228.02 o 
  -8   6   2      126.43      154.79     23.80 o 
  -7   6   2     5778.84     5842.38     87.92 o 
  -6   6   2     3737.44     3811.54     60.81 o 
  -5   6   2     4169.42     4242.05     55.10 o 
  -4   6   2     1573.79     1480.08     40.82 o 
  -3   6   2     9156.80     9145.77     91.55 o 
  -2   6   2    13910.13    14405.17    129.77 o 
  -1   6   2     7469.99     7504.20     61.85 o 
   0   6   2      394.43      358.25      7.59 o 
   1   6   2     1943.55     2047.33     21.77 o 
   2   6   2    12752.86    13116.10    137.86 o 
   3   6   2     2948.62     3399.24     37.61 o 
   4   6   2      238.76      235.95      8.65 o 
   5   6   2    10428.26    10980.10    137.72 o 
   6   6   2    13831.32    13985.49    189.14 o 
   7   6   2     2559.35     2696.80     46.08 o 
   8   6   2       20.11       49.55     14.84 o 
   9   6   2      439.12      482.39     51.52 o 
  10   6   2     2880.87     2804.67     64.99 o 
  11   6   2     3178.73     3173.81     72.50 o 
  12   6   2       48.13      131.29     33.15 o 
  13   6   2     1061.77     1111.05     72.14 o 
 -13   7   2      166.30      183.44     26.79 o 
 -12   7   2      212.04      249.92     21.49 o 
 -11   7   2     1266.24     1253.46     38.70 o 
 -10   7   2      218.52      220.60     17.43 o 
  -9   7   2     1141.21     1166.39     40.09 o 
  -8   7   2        8.48        9.69     10.38 o 
  -7   7   2     6952.05     7013.04    103.84 o 
  -6   7   2      291.30      342.50     15.11 o 
  -5   7   2     4308.05     4241.23     56.22 o 
  -4   7   2        2.54       40.12      6.34 o 
  -3   7   2    16612.02    16402.19    180.42 o 
  -2   7   2     5795.12     6423.22     61.72 o 
  -1   7   2    29142.76    28486.71    221.56 o 
   0   7   2      104.51      155.70      5.57 o 
   1   7   2    29986.03    29671.71    238.15 o 
   2   7   2       88.91      159.25      6.01 o 
   3   7   2    15730.13    15716.64    151.13 o 
   4   7   2     4947.99     5333.69     66.46 o 
   5   7   2    21056.06    21255.74    241.04 o 
   6   7   2       50.33       64.08      8.39 o 
   7   7   2    12333.10    12346.70    170.58 o 
   8   7   2      145.78      170.68     15.86 o 
   9   7   2     2702.11     2670.49     67.21 o 
  10   7   2     1112.79     1059.80     37.10 o 
  11   7   2     3726.33     3606.99     80.75 o 
  12   7   2       83.30      100.59     17.94 o 
  13   7   2     2584.11     2688.88    107.44 o 
 -13   8   2     3642.48     3840.89    122.64 o 
 -12   8   2       82.55       90.78     25.25 o 
 -11   8   2     3461.30     3497.86     83.42 o 
 -10   8   2      120.35      128.57     44.83 o 
  -9   8   2     7334.02     7153.80    135.28 o 
  -8   8   2      848.89      867.71     26.39 o 
  -7   8   2     5261.91     5259.61     97.53 o 
  -6   8   2        0.02       61.48     11.80 o 
  -5   8   2    20184.72    20412.98    271.84 o 
  -4   8   2     2282.83     2509.14     32.83 o 
  -3   8   2     1310.95     1217.08     34.87 o 
  -2   8   2     2007.77     2374.21     50.79 o 
  -1   8   2    19652.49    20194.47    159.79 o 
   0   8   2     4649.80     5120.32     45.31 o 
   1   8   2      109.58      206.01      6.91 o 
   2   8   2        5.01       46.91      6.36 o 
   3   8   2     8248.18     8746.66     87.71 o 
   4   8   2       44.93      104.02      7.69 o 
   5   8   2     5222.13     5297.38     79.16 o 
   6   8   2       16.83       46.63      8.30 o 
   7   8   2      110.32      138.92     11.33 o 
   8   8   2      109.38      137.27     16.01 o 
   9   8   2     4353.66     4273.37     96.52 o 
  10   8   2      715.40      719.34     32.27 o 
  11   8   2       35.50       69.68     16.37 o 
  12   8   2        0.62       25.91     16.45 o 
  13   8   2     3242.39     3152.47    166.95 o 
 -12   9   2        9.34       36.07     23.70 o 
 -11   9   2      128.69      149.29     23.19 o 
 -10   9   2     1007.41      972.02     55.13 o 
  -9   9   2     2588.99     2500.27     74.85 o 
  -8   9   2       71.71      112.91     15.89 o 
  -7   9   2     7100.27     7188.40    132.69 o 
  -6   9   2      327.33      355.24     18.60 o 
  -5   9   2    10310.86    10093.29    160.79 o 
  -4   9   2      185.73      255.65     10.69 o 
  -3   9   2    11841.83    11674.81    133.40 o 
  -2   9   2     1802.26     1758.09     25.69 o 
  -1   9   2    10687.44    10137.92     84.12 o 
   0   9   2     1462.50     1626.96     19.58 o 
   1   9   2    24965.88    24648.44    243.67 o 
   2   9   2      189.87      216.03      7.91 o 
   3   9   2    13072.94    13166.76    129.05 o 
   4   9   2     1022.46     1128.30     19.91 o 
   5   9   2    11680.69    11582.32    160.10 o 
   6   9   2        8.95       25.44     12.79 o 
   7   9   2     9374.44     9342.87    154.00 o 
   8   9   2      579.52      552.57     24.99 o 
   9   9   2    10709.44    10629.71    187.71 o 
  10   9   2       26.78       40.18     16.24 o 
  11   9   2     2908.63     3006.29     73.77 o 
  12   9   2      154.33      156.71     22.11 o 
 -12  10   2       81.42      127.79     29.89 o 
 -11  10   2     2428.00     2513.22     69.91 o 
 -10  10   2      198.84      172.10     30.92 o 
  -9  10   2     3360.37     3271.71     91.06 o 
  -8  10   2       73.12       68.42     13.98 o 
  -7  10   2     6569.05     6648.89    115.46 o 
  -6  10   2     1921.37     1903.76     44.97 o 
  -5  10   2    10576.64    10471.07    196.61 o 
  -4  10   2     1967.71     1969.60     31.57 o 
  -3  10   2     2775.79     2809.62     44.63 o 
  -2  10   2     5973.99     5897.83     62.90 o 
  -1  10   2      904.99      914.20     14.73 o 
   0  10   2      405.68      551.08     11.85 o 
   1  10   2    13347.16    13594.45    152.88 o 
   2  10   2    14731.02    14845.21    140.23 o 
   3  10   2      465.22      512.07     13.61 o 
   4  10   2      210.58      281.25     11.83 o 
   5  10   2     1078.55     1210.15     27.99 o 
   6  10   2    11690.88    11722.56    164.58 o 
   7  10   2     2518.51     2594.71     49.07 o 
   8  10   2      316.41      341.17     17.87 o 
   9  10   2      162.97      202.55     28.04 o 
  10  10   2     3273.29     3281.94     77.57 o 
  11  10   2     1255.08     1297.15     46.49 o 
  12  10   2       68.10      118.61     24.37 o 
 -12  11   2     1183.81     1378.89     71.11 o 
 -11  11   2       53.09       92.75     29.89 o 
 -10  11   2      711.77      812.08     55.65 o 
  -9  11   2     1747.02     1828.21     81.41 o 
  -8  11   2      691.63      762.00     34.62 o 
  -7  11   2     1121.66     1120.74     39.90 o 
  -6  11   2      374.73      421.36     25.38 o 
  -5  11   2    11176.07    11067.45    209.00 o 
  -4  11   2     3265.82     3261.34     50.10 o 
  -3  11   2     6650.32     6510.51     81.26 o 
  -2  11   2     3328.56     3379.74     40.43 o 
  -1  11   2     6311.06     6238.86     63.66 o 
   0  11   2     1308.07     1309.55     18.46 o 
   1  11   2     7809.01     7494.88     76.23 o 
   2  11   2     1107.71     1199.94     20.17 o 
   3  11   2    20269.58    20162.87    224.09 o 
   4  11   2      392.44      411.78     15.22 o 
   5  11   2     5949.85     5759.65    109.28 o 
   6  11   2       19.18       35.30     10.60 o 
   7  11   2     4239.25     4211.04     71.13 o 
   8  11   2       49.65       81.19     12.69 o 
   9  11   2     5675.69     5510.33    198.38 o 
  10  11   2     1200.26     1173.92     53.07 o 
  11  11   2     1782.29     1869.64    102.54 o 
  12  11   2      476.21      534.13     37.90 o 
 -12  12   2      822.02      779.10     56.68 o 
 -11  12   2     3983.04     3965.58    139.13 o 
 -10  12   2      652.57      714.18     54.62 o 
  -9  12   2     1750.23     1819.90     54.73 o 
  -8  12   2      324.75      320.49     24.21 o 
  -7  12   2     4748.72     4687.27    104.81 o 
  -6  12   2      963.55      928.56     36.97 o 
  -5  12   2      364.51      418.54     25.38 o 
  -4  12   2    16959.59    17011.44    206.28 o 
  -3  12   2     8511.14     8574.70    104.49 o 
  -2  12   2     5074.27     4814.33     60.58 o 
  -1  12   2      248.51      248.53      9.12 o 
   0  12   2     6973.93     6746.61     60.97 o 
   1  12   2     1268.29     1353.05     21.44 o 
   2  12   2     5132.24     5013.94     55.25 o 
   3  12   2      280.41      343.11     18.81 o 
   4  12   2    12788.55    12844.95    259.40 o 
   5  12   2      811.66      867.14     35.20 o 
   6  12   2     1238.56     1239.34     35.81 o 
   7  12   2      539.54      547.04     30.08 o 
   8  12   2     4466.81     4584.88    102.98 o 
   9  12   2       30.18       68.67     42.25 o 
  10  12   2     4186.77     4121.72    113.36 o 
  11  12   2     2695.90     2594.94    102.03 o 
  12  12   2     1323.55     1394.34     72.14 o 
 -11  13   2      748.43      756.43     58.74 o 
 -10  13   2      608.61      588.45     51.53 o 
  -9  13   2       10.11       11.70     15.05 o 
  -8  13   2     3553.25     3553.36    110.78 o 
  -7  13   2      395.88      402.53     27.88 o 
  -6  13   2     1570.74     1523.07     67.50 o 
  -5  13   2      954.22      974.68     39.17 o 
  -4  13   2     6933.05     6793.10    150.44 o 
  -3  13   2     5053.28     4986.50     67.72 o 
  -2  13   2       45.81       84.02      8.26 o 
  -1  13   2     3391.59     3337.07     50.95 o 
   0  13   2     3664.62     3667.17     44.34 o 
   1  13   2     4665.31     4598.84     52.67 o 
   2  13   2        2.44       11.29      6.80 o 
   3  13   2     5019.27     4920.38     61.70 o 
   4  13   2      238.94      222.84     17.36 o 
   5  13   2     4262.90     4211.18     96.45 o 
   6  13   2      385.83      374.44     25.75 o 
   7  13   2     1509.81     1492.46     49.41 o 
   8  13   2       55.35       61.57     17.08 o 
   9  13   2      289.22      340.08     41.22 o 
  10  13   2      738.24      771.89     56.68 o 
  11  13   2     1451.99     1519.04     77.29 o 
 -11  14   2      491.81      529.71     50.50 o 
 -10  14   2      453.48      431.80     47.41 o 
  -9  14   2     2480.69     2489.09    160.25 o 
  -8  14   2     4124.61     3987.14     97.12 o 
  -7  14   2       13.27       32.43     17.52 o 
  -6  14   2     2237.05     2240.71     65.39 o 
  -5  14   2      957.94      942.28     88.63 o 
  -4  14   2     5434.72     5350.61    131.91 o 
  -3  14   2     1377.09     1357.03     29.36 o 
  -2  14   2     6824.11     6500.07     79.77 o 
  -1  14   2     2498.40     2546.71     43.64 o 
   0  14   2    20143.50    19434.70    183.70 o 
   1  14   2     2775.87     2904.58     38.19 o 
   2  14   2     7918.97     7746.38     85.62 o 
   3  14   2      169.80      206.82     12.59 o 
   4  14   2    13147.12    12726.08    203.15 o 
   5  14   2      353.50      336.16     21.73 o 
   6  14   2     3321.83     3426.85     72.08 o 
   7  14   2      127.05      156.72     17.86 o 
   8  14   2     8835.16     8956.32    282.37 o 
   9  14   2      913.00      811.05     58.74 o 
  10  14   2     1938.07     2058.02     93.78 o 
  11  14   2        6.13      -13.40     27.83 o 
 -10  15   2     4680.91     4576.70    162.83 o 
  -9  15   2        3.05        0.78     16.01 o 
  -8  15   2     2353.52     2341.88     69.77 o 
  -7  15   2      903.64      848.58     41.05 o 
  -6  15   2     6630.58     6312.86    138.65 o 
  -5  15   2      219.45      268.25     25.49 o 
  -4  15   2     1017.61     1057.56     35.57 o 
  -3  15   2      514.53      582.42     23.58 o 
  -2  15   2      367.89      387.48     17.31 o 
  -1  15   2      319.15      347.30     14.36 o 
   0  15   2      640.67      625.24     20.22 o 
   1  15   2     2298.22     2316.83     33.76 o 
   2  15   2      504.08      533.13     16.66 o 
   3  15   2      101.09      127.38     11.47 o 
   4  15   2      383.29      379.06     23.36 o 
   5  15   2      618.53      675.76     32.37 o 
   6  15   2     1234.77     1309.23     41.30 o 
   7  15   2      812.38      808.92     33.24 o 
   8  15   2      911.57      896.90     35.14 o 
   9  15   2       13.81       21.64     28.86 o 
  10  15   2      572.67      626.58     53.59 o 
 -10  16   2      888.13      937.81     70.08 o 
  -9  16   2       41.68       53.63     19.25 o 
  -8  16   2     3025.47     3013.94     83.56 o 
  -7  16   2       28.30       39.62     18.57 o 
  -6  16   2     5093.88     5090.89    120.00 o 
  -5  16   2      189.18      195.79     25.76 o 
  -4  16   2      957.27      953.06     36.87 o 
  -3  16   2       15.45       20.79     10.82 o 
  -2  16   2    13117.66    12992.84    147.21 o 
  -1  16   2       10.72       31.35      9.60 o 
   0  16   2    10658.58    10298.67    114.68 o 
   1  16   2       21.93       31.10      8.74 o 
   2  16   2    13483.80    13403.17    140.81 o 
   3  16   2      626.73      633.69     21.32 o 
   4  16   2     3317.62     3138.96     74.06 o 
   5  16   2      279.25      260.57     22.63 o 
   6  16   2    16247.81    15490.50    247.71 o 
   7  16   2        8.56       13.65     14.33 o 
   8  16   2     1964.29     1979.07    135.88 o 
   9  16   2      119.99      155.61     38.13 o 
  10  16   2     2879.20     2961.82    121.61 o 
 -10  17   2     3196.05     3079.30    128.82 o 
  -9  17   2       70.49       37.74     23.19 o 
  -8  17   2     3045.67     3026.65     86.39 o 
  -7  17   2      209.99      214.32     26.41 o 
  -6  17   2     2121.17     2041.57     86.05 o 
  -5  17   2       67.47       67.35     20.05 o 
  -4  17   2     1147.45     1153.77     49.72 o 
  -3  17   2     1926.94     1997.14     45.86 o 
  -2  17   2     3884.36     3789.08     68.69 o 
  -1  17   2       53.84      103.09     28.42 o 
   0  17   2      143.52      169.45     22.31 o 
   1  17   2      627.61      681.32     26.76 o 
   2  17   2       15.33       31.58     15.46 o 
   3  17   2      132.29      164.71     18.74 o 
   4  17   2       39.52       51.37     15.19 o 
   5  17   2      885.82      912.23     37.12 o 
   6  17   2       13.14       22.10     15.17 o 
   7  17   2       73.60      110.52     18.46 o 
   8  17   2     1257.91     1239.12     43.79 o 
   9  17   2      200.79      106.15     39.16 o 
  10  17   2      553.02      662.65     58.74 o 
  -9  18   2     1363.27     1441.67     57.22 o 
  -8  18   2      818.14      880.39     46.17 o 
  -7  18   2       10.37       30.15     19.04 o 
  -6  18   2     2268.13     2225.94     72.70 o 
  -5  18   2      294.80      257.64     29.18 o 
  -4  18   2     6214.72     6120.71    141.96 o 
  -3  18   2       76.64       88.01     27.07 o 
  -2  18   2     5390.64     5231.64     89.94 o 
  -1  18   2     1938.94     1910.74     51.05 o 
   0  18   2     5409.94     5056.63    131.64 o 
   1  18   2     2439.93     2341.69     52.09 o 
   2  18   2     4271.23     4115.69     67.46 o 
   3  18   2     1227.92     1162.68     36.41 o 
   4  18   2     7653.24     7334.71    135.22 o 
   5  18   2      109.05      105.76     19.27 o 
   6  18   2     5944.01     5745.35    184.12 o 
   7  18   2      143.03      120.22     21.07 o 
   8  18   2     2459.16     2485.84     65.20 o 
   9  18   2      849.77      866.70     70.08 o 
  -9  19   2      502.20      602.88     53.59 o 
  -8  19   2     2079.89     2072.83     72.18 o 
  -7  19   2     1190.52     1153.12     53.38 o 
  -6  19   2      724.31      696.30     42.25 o 
  -5  19   2      522.06      568.50     38.86 o 
  -4  19   2     1312.77     1322.20     56.19 o 
  -3  19   2      634.59      647.16     30.40 o 
  -2  19   2     1124.67     1041.74     34.86 o 
  -1  19   2     1766.20     1862.03     46.69 o 
   0  19   2     1239.05     1208.55     36.95 o 
   1  19   2     3391.24     3302.61     65.87 o 
   2  19   2       12.96       18.54     14.28 o 
   3  19   2      322.25      384.29     35.10 o 
   4  19   2      230.46      240.55     38.48 o 
   5  19   2     1918.92     1870.94     63.04 o 
   6  19   2       66.32       53.61     18.26 o 
   7  19   2     1518.96     1555.01     58.81 o 
   8  19   2      191.12      237.31     24.70 o 
  -8  20   2      820.04      804.54     39.69 o 
  -7  20   2      689.95      649.53     36.18 o 
  -6  20   2      446.88      472.03     31.53 o 
  -5  20   2     1572.70     1530.96     52.93 o 
  -4  20   2     5816.79     5350.55    298.86 o 
  -3  20   2     1021.31      950.98     39.58 o 
  -2  20   2      876.19      966.18     34.38 o 
  -1  20   2        7.08       12.01     13.20 o 
   0  20   2     2478.60     2432.41     55.84 o 
   1  20   2      767.46      742.73     30.56 o 
   2  20   2     2258.17     2283.35     87.17 o 
   3  20   2       40.40       39.31     16.21 o 
   4  20   2     5403.25     5051.59    129.52 o 
   5  20   2      207.33      159.49     22.80 o 
   6  20   2      779.75      819.33     49.32 o 
   7  20   2     1584.85     1590.19     53.54 o 
   8  20   2     2308.30     2297.86     64.98 o 
  -7  21   2      701.67      777.42     39.67 o 
  -6  21   2     1328.06     1298.11     54.56 o 
  -5  21   2     1961.71     1863.23     79.67 o 
  -4  21   2      348.59      350.40     34.56 o 
  -3  21   2     1590.58     1697.47     54.19 o 
  -2  21   2        7.90        6.61     13.67 o 
  -1  21   2     2822.35     2699.31     60.95 o 
   0  21   2      226.57      258.53     23.06 o 
   1  21   2     4628.02     4455.96     84.00 o 
   2  21   2      605.81      608.00     29.12 o 
   3  21   2     1986.79     2015.62     73.64 o 
   4  21   2      106.56      104.94     25.68 o 
   5  21   2     1426.85     1466.48     77.29 o 
   6  21   2      326.43      288.16     32.64 o 
   7  21   2     1425.86     1527.45     65.62 o 
  -6  22   2      668.20      697.04     46.06 o 
  -5  22   2     1694.93     1604.43     68.02 o 
  -4  22   2       12.01       17.37     22.22 o 
  -3  22   2     1136.84     1081.18     44.21 o 
  -2  22   2     1345.50     1333.85     42.45 o 
  -1  22   2      121.05      189.99     19.73 o 
   0  22   2      566.06      573.31     28.97 o 
   1  22   2      802.10      797.12     33.47 o 
   2  22   2     2146.63     2074.92     78.85 o 
   3  22   2      115.19       84.17     25.49 o 
   4  22   2      107.19      122.43     26.11 o 
   5  22   2        0.98      -10.08     19.95 o 
   6  22   2      314.95      380.61     30.75 o 
  -5  23   2     1743.80     1832.19     73.51 o 
  -4  23   2       88.44       78.12     56.68 o 
  -3  23   2     3900.86     3895.26    114.56 o 
  -2  23   2       65.59       30.81     19.39 o 
  -1  23   2     1854.22     1824.88     50.47 o 
   0  23   2      149.30      142.56     19.90 o 
   1  23   2     2438.81     2442.69     59.60 o 
   2  23   2       31.14       47.51     19.02 o 
   3  23   2     5110.49     4993.89    134.02 o 
   4  23   2       27.30       42.92     25.07 o 
   5  23   2     2129.99     2099.97     78.34 o 
  -4  24   2      212.08      226.70     57.20 o 
  -3  24   2      409.91      443.63     39.71 o 
  -2  24   2      161.37      141.60     23.19 o 
  -1  24   2     1301.56     1254.55     42.71 o 
   0  24   2       42.33       45.55     16.67 o 
   1  24   2        3.30        7.61     17.61 o 
   2  24   2       45.60       28.30     17.86 o 
   3  24   2       53.09       78.35     24.94 o 
   4  24   2      156.50      204.38     44.83 o 
  -2  25   2       35.02       12.10     19.80 o 
  -1  25   2     1632.77     1691.36     57.67 o 
   0  25   2       21.60        7.20     21.72 o 
   1  25   2     2085.25     2168.28     66.57 o 
   2  25   2      368.57      371.00     53.59 o 
 -13   0   3     1139.74     1174.83     54.62 o 
 -11   0   3       10.79       59.77     46.38 o 
  -9   0   3     6031.12     5730.22    130.64 o 
  -7   0   3      258.47      233.00     19.20 o 
  -5   0   3    16900.08    17187.60    260.84 o 
  -3   0   3     6888.95     6615.64    112.70 o 
  -1   0   3    62865.29    58666.93    772.50 o 
   1   0   3    25930.42    24926.98    279.98 o 
   3   0   3    40462.12    42020.06    531.73 o 
   5   0   3    18423.71    18222.59    346.42 o 
   7   0   3    26338.82    25462.29    483.60 o 
   9   0   3     6335.21     6136.97    225.69 o 
  11   0   3     2040.18     1908.59    115.42 o 
  13   0   3     3402.10     3242.13    171.07 o 
 -13   1   3     2389.99     2546.42     66.47 o 
 -12   1   3      210.16      250.15     20.36 o 
 -11   1   3     5900.26     5758.28     96.18 o 
 -10   1   3      980.74      897.57     37.40 o 
  -9   1   3    10588.76    10146.75    150.31 o 
  -8   1   3     1062.62     1056.74     28.03 o 
  -7   1   3    27180.15    26955.05    315.54 o 
  -6   1   3      437.34      493.29     27.17 o 
  -5   1   3     4630.41     4491.60     53.89 o 
  -4   1   3     2862.20     3098.91     49.44 o 
  -3   1   3    27879.91    29087.04    351.04 o 
  -2   1   3     3573.17     3985.35     50.41 o 
  -1   1   3    18372.31    17688.28    146.47 o 
   0   1   3    11718.90    12413.81     90.47 o 
   1   1   3     9492.62     9315.32     77.13 o 
   2   1   3     1707.16     1869.63     21.08 o 
   3   1   3     3948.67     4208.87     41.13 o 
   4   1   3     1959.00     2068.35     23.59 o 
   5   1   3       78.43      105.12      8.04 o 
   6   1   3       96.66      121.56     10.21 o 
   7   1   3     1431.70     1425.54     34.95 o 
   8   1   3      968.81     1035.71     48.46 o 
   9   1   3     2116.03     2030.70     75.06 o 
  10   1   3      644.06      626.74     44.43 o 
  11   1   3      598.31      723.47     51.01 o 
  12   1   3       18.05       52.09     29.37 o 
  13   1   3     1087.21     1122.39     69.23 o 
 -13   2   3       13.49       34.74     14.82 o 
 -12   2   3     2183.70     2095.12     76.26 o 
 -11   2   3      297.16      330.43     20.03 o 
 -10   2   3      117.95      157.18     15.24 o 
  -9   2   3      502.00      496.63     21.40 o 
  -8   2   3     3723.05     3658.76     63.29 o 
  -7   2   3     3353.02     3275.67     48.15 o 
  -6   2   3      145.41      153.82      9.12 o 
  -5   2   3    12275.97    12239.82    122.34 o 
  -4   2   3     4528.72     4668.18     70.11 o 
  -3   2   3    22085.49    22243.47    259.89 o 
  -2   2   3      147.08      153.59     10.71 o 
  -1   2   3    19463.11    18294.28    143.30 o 
   0   2   3       92.92      119.91      4.19 o 
   1   2   3    23838.48    22384.34    164.40 o 
   2   2   3     1034.11     1226.45     12.82 o 
   3   2   3    28097.48    27955.14    270.19 o 
   4   2   3     1201.95     1420.68     16.73 o 
   5   2   3    18692.63    18789.64    183.07 o 
   6   2   3      578.99      583.62     13.48 o 
   7   2   3    13339.94    13108.83    255.44 o 
   8   2   3      562.89      630.32     22.79 o 
   9   2   3     7499.39     7184.31    177.15 o 
  10   2   3     1434.05     1429.63     65.95 o 
  11   2   3     4758.89     4495.56    138.08 o 
  12   2   3       59.82       74.20     27.69 o 
  13   2   3     1804.14     1885.40     89.21 o 
 -13   3   3     3805.01     3811.00    116.45 o 
 -12   3   3      375.99      405.42     22.95 o 
 -11   3   3     5458.97     5284.89     98.47 o 
 -10   3   3       39.82       53.37     20.23 o 
  -9   3   3     7135.15     6846.60    106.85 o 
  -8   3   3     1798.35     1716.04     36.79 o 
  -7   3   3     2625.60     2440.55     34.78 o 
  -6   3   3     5198.06     5186.48     68.96 o 
  -5   3   3    28072.09    28381.62    297.72 o 
  -4   3   3      257.36      235.21      8.48 o 
  -3   3   3    11279.16    11616.86    124.21 o 
  -2   3   3     9269.55     9675.71     92.43 o 
  -1   3   3    11397.63    11463.38     96.04 o 
   0   3   3    16327.25    15654.10    112.42 o 
   1   3   3     1703.11     1684.59     18.00 o 
   2   3   3    33706.95    35405.57    365.40 o 
   3   3   3     9510.59     9942.60     94.60 o 
   4   3   3     5571.69     5495.31     61.82 o 
   5   3   3     1666.14     1728.01     23.63 o 
   6   3   3     3143.52     3085.45     49.31 o 
   7   3   3      839.14      888.45     20.63 o 
   8   3   3     5745.95     5548.65    103.38 o 
   9   3   3      447.25      468.02     22.71 o 
  10   3   3     1688.53     1545.02     68.11 o 
  11   3   3      790.06      846.97     54.26 o 
  12   3   3     1126.58     1129.75     66.26 o 
  13   3   3      405.42      505.20     49.72 o 
 -13   4   3      574.30      549.29     38.13 o 
 -12   4   3     1415.45     1447.53     43.72 o 
 -11   4   3     1164.50     1106.16     73.17 o 
 -10   4   3     4804.70     4586.84     79.78 o 
  -9   4   3       51.01       56.46     12.08 o 
  -8   4   3     1763.34     1740.70     31.71 o 
  -7   4   3     4454.78     4415.57     69.76 o 
  -6   4   3     5521.42     5598.97     90.17 o 
  -5   4   3     6272.58     6263.04     83.30 o 
  -4   4   3     2934.78     2803.28     41.45 o 
  -3   4   3     9095.96     9062.98     99.10 o 
  -2   4   3     3250.31     3108.94     31.59 o 
  -1   4   3    14064.80    14588.97    115.13 o 
   0   4   3    13173.86    14108.30    106.38 o 
   1   4   3     5467.17     4898.51     42.45 o 
   2   4   3      107.33      137.18      6.56 o 
   3   4   3    26219.93    27221.54    246.95 o 
   4   4   3      266.79      330.92     16.40 o 
   5   4   3    11463.72    11726.23    126.64 o 
   6   4   3     1192.75     1199.67     21.43 o 
   7   4   3     1386.62     1283.43     27.33 o 
   8   4   3        9.36       21.55      8.32 o 
   9   4   3     7484.81     7163.38    130.28 o 
  10   4   3      314.38      351.31     24.32 o 
  11   4   3     4357.98     4399.56    136.63 o 
  12   4   3      745.36      818.42     70.59 o 
  13   4   3     1493.75     1486.92     79.04 o 
 -13   5   3     1672.37     1761.22     70.08 o 
 -12   5   3      141.46      141.93     33.49 o 
 -11   5   3     4199.16     4075.62     91.08 o 
 -10   5   3     4972.22     4753.83     91.61 o 
  -9   5   3      825.47      784.68     30.62 o 
  -8   5   3      884.34      933.61     26.17 o 
  -7   5   3     1344.67     1361.70     30.75 o 
  -6   5   3     3398.48     3300.65     54.90 o 
  -5   5   3    10125.25    10585.09    147.04 o 
  -4   5   3     3933.71     3888.77     55.68 o 
  -3   5   3     7375.77     7790.69     84.14 o 
  -2   5   3    34276.22    33551.34    295.09 o 
  -1   5   3     9650.02    10649.30     83.22 o 
   0   5   3    38968.34    39739.51    306.01 o 
   1   5   3     1688.44     1633.68     17.94 o 
   2   5   3    10302.80     9558.16     81.41 o 
   3   5   3     1105.72     1159.86     16.02 o 
   4   5   3    21688.96    22187.23    241.79 o 
   5   5   3        4.45       49.06      6.18 o 
   6   5   3    13105.56    13118.24    157.25 o 
   7   5   3      781.30      829.41     18.58 o 
   8   5   3     8364.76     8244.56    144.82 o 
   9   5   3      169.49      180.65     16.02 o 
  10   5   3     3455.93     3370.94     59.35 o 
  11   5   3      119.51      156.97     17.45 o 
  12   5   3     3782.95     3620.23    124.60 o 
  13   5   3      528.43      561.65     51.72 o 
 -13   6   3       81.20      122.64     25.76 o 
 -12   6   3     2670.39     2737.04     68.84 o 
 -11   6   3        2.65       14.35     18.03 o 
 -10   6   3     5666.71     5525.45    151.24 o 
  -9   6   3     2266.00     2180.93     51.96 o 
  -8   6   3     3711.10     3778.43     64.72 o 
  -7   6   3       91.15      102.57     10.99 o 
  -6   6   3    15256.79    15319.70    208.59 o 
  -5   6   3       52.87       89.28     13.98 o 
  -4   6   3     1997.48     1991.81     32.32 o 
  -3   6   3     1073.49     1034.54     18.92 o 
  -2   6   3     8200.03     8309.98     71.84 o 
  -1   6   3     3555.30     3431.03     36.49 o 
   0   6   3     1554.38     1339.44     15.72 o 
   1   6   3    12513.08    13598.35    107.56 o 
   2   6   3    10235.87    11019.73     99.25 o 
   3   6   3     1584.93     1630.91     18.78 o 
   4   6   3     1948.33     2158.25     28.91 o 
   5   6   3     5081.83     5159.95     63.27 o 
   6   6   3     1892.21     2014.36     32.63 o 
   7   6   3     1131.95     1114.61     29.75 o 
   8   6   3       34.06       45.66     12.09 o 
   9   6   3     1088.12     1049.54     35.27 o 
  10   6   3       83.91       93.29     15.85 o 
  11   6   3      558.58      647.81     39.25 o 
  12   6   3     2777.18     2711.62    104.55 o 
  13   6   3      592.76      730.25     56.83 o 
 -13   7   3       87.29       86.57     25.76 o 
 -12   7   3        3.85        9.50     16.38 o 
 -11   7   3       45.94       59.87     20.61 o 
 -10   7   3     1256.41     1250.76     43.35 o 
  -9   7   3      429.54      446.28     34.24 o 
  -8   7   3     3021.88     3012.86     61.43 o 
  -7   7   3     3952.47     4040.23     75.17 o 
  -6   7   3     3289.06     3186.39     61.40 o 
  -5   7   3      481.28      494.68     16.96 o 
  -4   7   3    20709.08    20789.20    290.17 o 
  -3   7   3      884.42      871.06     23.62 o 
  -2   7   3    22553.55    22247.86    180.84 o 
  -1   7   3      694.22      729.15     11.71 o 
   0   7   3    23177.11    22000.65    172.83 o 
   1   7   3     5459.82     5929.01     50.50 o 
   2   7   3    11740.85    11230.02    105.86 o 
   3   7   3     1780.86     1947.23     23.35 o 
   4   7   3    27931.34    28093.18    316.18 o 
   5   7   3      153.29      207.65     13.65 o 
   6   7   3    20184.28    20346.71    271.57 o 
   7   7   3      503.13      518.20     20.68 o 
   8   7   3    11045.74    10809.55    186.19 o 
   9   7   3       56.17       57.69     14.36 o 
  10   7   3     5838.81     5880.62    115.22 o 
  11   7   3        6.66       29.97     12.15 o 
  12   7   3     3475.71     3579.17    156.68 o 
  13   7   3      395.76      466.25     47.73 o 
 -12   8   3     6250.29     6347.20    189.62 o 
 -11   8   3       55.55       65.30     18.17 o 
 -10   8   3     2440.77     2473.40     66.65 o 
  -9   8   3       36.05       40.19     22.67 o 
  -8   8   3    10301.54    10419.94    169.35 o 
  -7   8   3        3.97       20.83     11.04 o 
  -6   8   3     7117.08     6975.42    136.18 o 
  -5   8   3      483.40      570.98     25.38 o 
  -4   8   3    11542.01    11591.47    131.88 o 
  -3   8   3      361.97      435.69     16.17 o 
  -2   8   3     4530.96     4355.40     60.71 o 
  -1   8   3     1568.77     1794.01     20.57 o 
   0   8   3       53.28      109.49      6.10 o 
   1   8   3      312.81      405.10      9.18 o 
   2   8   3     2185.54     2229.37     27.38 o 
   3   8   3      612.19      630.10     12.10 o 
   4   8   3      317.91      336.74     12.09 o 
   5   8   3      305.56      339.31     14.77 o 
   6   8   3        8.11       15.78      7.64 o 
   7   8   3     2520.50     2621.18     47.91 o 
   8   8   3     1268.00     1260.55     40.77 o 
   9   8   3      132.98      163.57     18.75 o 
  10   8   3     1464.05     1471.17     45.84 o 
  11   8   3      353.25      366.23     21.83 o 
  12   8   3      792.70      906.73     38.19 o 
  13   8   3        5.13       40.61     44.31 o 
 -12   9   3      222.39      249.39     34.01 o 
 -11   9   3     1115.63     1082.69     43.70 o 
 -10   9   3       25.19       33.48     17.02 o 
  -9   9   3      189.90      195.81     30.92 o 
  -8   9   3     2052.14     2054.15     55.57 o 
  -7   9   3      188.22      238.54     34.01 o 
  -6   9   3     8444.48     8465.17    250.43 o 
  -5   9   3       99.82      110.10     14.36 o 
  -4   9   3    15058.34    14923.86    168.39 o 
  -3   9   3     4688.16     4672.85     60.37 o 
  -2   9   3     4129.77     3848.24     39.66 o 
  -1   9   3      130.74      183.07      7.28 o 
   0   9   3    25313.89    24669.44    194.82 o 
   1   9   3      528.98      523.53     12.22 o 
   2   9   3    28304.88    28631.59    249.22 o 
   3   9   3      221.35      223.32      7.89 o 
   4   9   3    19959.77    20168.25    231.24 o 
   5   9   3       15.27       47.66      8.45 o 
   6   9   3    11430.49    11310.67    183.56 o 
   7   9   3      380.33      384.98     20.82 o 
   8   9   3     9019.65     9027.70    132.62 o 
   9   9   3       70.38      106.14     16.97 o 
  10   9   3     6129.09     6160.67    122.04 o 
  11   9   3       84.50       85.02     25.87 o 
  12   9   3     2177.93     2415.57     65.24 o 
 -12  10   3     2630.51     2642.35    103.06 o 
 -11  10   3       50.97       69.05     27.83 o 
 -10  10   3     5105.83     4875.56    157.68 o 
  -9  10   3     1709.06     1720.99     73.17 o 
  -8  10   3     4680.96     4678.57    102.55 o 
  -7  10   3       14.11       17.58     12.77 o 
  -6  10   3     5339.58     5443.77    113.90 o 
  -5  10   3     1189.71     1175.65     44.31 o 
  -4  10   3     3642.12     3613.87     50.14 o 
  -3  10   3      556.41      628.69     34.35 o 
  -2  10   3     9816.70     9702.35     96.37 o 
  -1  10   3     4973.42     4894.78     52.56 o 
   0  10   3      218.32      263.50     11.09 o 
   1  10   3      453.82      433.85     14.68 o 
   2  10   3       30.25       61.11      7.10 o 
   3  10   3     3544.60     3548.03     39.35 o 
   4  10   3      728.68      773.56     18.42 o 
   5  10   3     2351.33     2369.27     39.88 o 
   6  10   3      117.49      152.74     12.47 o 
   7  10   3     1433.62     1484.54     35.99 o 
   8  10   3     1054.51     1133.72     31.01 o 
   9  10   3      473.21      508.97     27.50 o 
  10  10   3     3198.32     3147.79     75.62 o 
  11  10   3      392.58      443.64     28.83 o 
  12  10   3       27.37       38.39     36.07 o 
 -12  11   3      141.96      167.98     32.98 o 
 -11  11   3      808.50      989.33     61.83 o 
 -10  11   3      463.34      522.49     45.34 o 
  -9  11   3     2817.69     2987.69    103.06 o 
  -8  11   3      126.30      178.59     19.56 o 
  -7  11   3     4602.38     4503.26    104.60 o 
  -6  11   3     8334.86     8303.51    164.52 o 
  -5  11   3      924.42      910.34     35.80 o 
  -4  11   3     1510.10     1483.72     30.04 o 
  -3  11   3      198.59      205.67     11.47 o 
  -2  11   3    14514.49    14047.18    136.38 o 
  -1  11   3     7591.02     7428.85     72.63 o 
   0  11   3     9506.51     9470.81     81.32 o 
   1  11   3      261.26      274.40      9.12 o 
   2  11   3    20767.69    20881.11    207.87 o 
   3  11   3       68.56       75.53      9.23 o 
   4  11   3     8491.04     8361.74    148.60 o 
   5  11   3      155.49      176.28     12.78 o 
   6  11   3     5288.00     5366.30    107.69 o 
   7  11   3      483.54      503.73     18.84 o 
   8  11   3     7819.89     7947.15    121.59 o 
   9  11   3       53.27       80.92     49.98 o 
  10  11   3     1839.52     1973.02     67.30 o 
  11  11   3      329.22      337.69     35.04 o 
  12  11   3     2411.73     2562.21     81.21 o 
 -11  12   3      358.77      368.94     43.28 o 
 -10  12   3     5031.94     4779.72    161.80 o 
  -9  12   3      211.70      230.69     48.44 o 
  -8  12   3     1922.43     1861.95     66.47 o 
  -7  12   3     1908.68     1897.95     57.35 o 
  -6  12   3     3793.56     3798.98     90.22 o 
  -5  12   3     1270.93     1230.72     73.68 o 
  -4  12   3      643.21      628.11     20.27 o 
  -3  12   3     3186.42     3101.08     47.02 o 
  -2  12   3     1943.58     1930.88     27.71 o 
  -1  12   3     9336.93     9218.62     89.26 o 
   0  12   3     3777.68     3736.90     42.67 o 
   1  12   3     8721.41     8450.30     85.93 o 
   2  12   3      117.53      141.79      8.88 o 
   3  12   3     4066.29     4003.40     51.74 o 
   4  12   3       37.84       64.45     11.83 o 
   5  12   3     3311.61     3317.83     66.45 o 
   6  12   3        2.71       26.68      9.90 o 
   7  12   3     7627.24     7624.18    115.62 o 
   8  12   3      557.16      596.33     27.52 o 
   9  12   3     1872.60     1990.73     67.83 o 
  10  12   3      230.23      284.51     29.45 o 
  11  12   3      536.55      622.46     51.53 o 
 -11  13   3     1461.45     1630.34     83.48 o 
 -10  13   3      453.76      591.54     51.53 o 
  -9  13   3     5942.65     5854.27    314.32 o 
  -8  13   3      649.58      667.69     35.20 o 
  -7  13   3     3042.97     3036.28     79.27 o 
  -6  13   3       45.56       43.38     15.59 o 
  -5  13   3     3338.52     3300.62     82.51 o 
  -4  13   3     4092.55     4163.37     90.47 o 
  -3  13   3     2444.64     2336.19     39.71 o 
  -2  13   3     7066.03     6898.66     77.91 o 
  -1  13   3     5483.54     5277.97     63.07 o 
   0  13   3     3845.90     3771.79     45.27 o 
   1  13   3     1472.42     1380.26     25.19 o 
   2  13   3      750.19      745.25     18.13 o 
   3  13   3      306.86      300.01     14.75 o 
   4  13   3     5949.43     5806.53    103.45 o 
   5  13   3      170.67      191.81     20.68 o 
   6  13   3     3620.99     3603.92     72.98 o 
   7  13   3       47.34       62.94     14.02 o 
   8  13   3     2126.03     2198.28     62.88 o 
   9  13   3      912.74      920.29     61.83 o 
  10  13   3     1341.46     1425.26     76.26 o 
  11  13   3      466.23      520.43     48.44 o 
 -11  14   3      315.29      374.09     46.38 o 
 -10  14   3      125.98      123.67     35.04 o 
  -9  14   3       71.92      117.67     20.76 o 
  -8  14   3     1140.74     1154.98     47.39 o 
  -7  14   3     3779.35     3650.10     92.33 o 
  -6  14   3      394.60      382.91     37.62 o 
  -5  14   3     2744.55     2688.37     73.83 o 
  -4  14   3     1567.18     1561.01     45.67 o 
  -3  14   3     5131.67     5097.94     71.00 o 
  -2  14   3      206.01      206.53     11.17 o 
  -1  14   3     5258.18     5016.31     61.71 o 
   0  14   3      426.57      424.18     14.95 o 
   1  14   3    15954.38    15599.01    161.72 o 
   2  14   3      475.05      514.33     21.42 o 
   3  14   3     8803.50     8614.64    105.25 o 
   4  14   3      233.14      287.36     24.25 o 
   5  14   3     6075.30     5953.13    108.36 o 
   6  14   3      384.12      426.00     31.18 o 
   7  14   3     2537.70     2518.97     59.37 o 
   8  14   3        0.99        0.76     16.01 o 
   9  14   3     5653.58     5832.95    188.59 o 
  10  14   3       16.13        6.18     28.86 o 
  11  14   3     1838.84     2004.43     92.75 o 
 -10  15   3       58.46       53.59     35.04 o 
  -9  15   3     1363.41     1485.98     54.73 o 
  -8  15   3      511.11      543.81     33.60 o 
  -7  15   3     3651.73     3648.73     95.84 o 
  -6  15   3      109.89      105.57     20.30 o 
  -5  15   3     5288.77     5120.99    118.67 o 
  -4  15   3     1283.16     1258.71     39.16 o 
  -3  15   3     9060.40     8858.26    112.14 o 
  -2  15   3       26.14       41.06      9.75 o 
  -1  15   3     1215.69     1157.92     24.75 o 
   0  15   3      226.22      237.73     13.84 o 
   1  15   3     1409.28     1382.97     28.42 o 
   2  15   3      407.68      433.27     15.46 o 
   3  15   3     1626.38     1623.63     32.62 o 
   4  15   3     1556.54     1481.52     43.45 o 
   5  15   3        2.22        1.84     17.30 o 
   6  15   3      381.93      350.74     24.45 o 
   7  15   3      212.26      217.18     20.44 o 
   8  15   3       33.41       36.74     17.73 o 
   9  15   3      329.65      382.34     46.38 o 
  10  15   3      780.51      771.89     59.77 o 
 -10  16   3       49.54       47.41     35.04 o 
  -9  16   3     2495.11     2496.51    127.27 o 
  -8  16   3        7.02       14.55     18.28 o 
  -7  16   3      364.43      483.03     33.60 o 
  -6  16   3      340.53      340.78     29.92 o 
  -5  16   3     6542.85     6698.46    148.52 o 
  -4  16   3     1671.59     1611.68     46.06 o 
  -3  16   3     3725.19     3676.35     62.26 o 
  -2  16   3       52.27       79.56     12.01 o 
  -1  16   3     7371.24     7179.78    114.36 o 
   0  16   3       35.95       32.45     12.05 o 
   1  16   3     5041.58     4885.26     61.33 o 
   2  16   3     1067.61     1108.31     26.78 o 
   3  16   3     9810.82     9566.83    117.90 o 
   4  16   3      618.14      618.95     29.71 o 
   5  16   3     8639.79     8377.69    146.79 o 
   6  16   3      516.80      535.18     28.88 o 
   7  16   3     3705.03     3716.48     80.72 o 
   8  16   3      108.84      124.88     19.11 o 
   9  16   3     4112.22     4077.91    151.49 o 
  10  16   3       42.78       51.53     35.04 o 
  -9  17   3     1862.62     1965.34     67.05 o 
  -8  17   3      102.43      104.84     22.48 o 
  -7  17   3     6111.94     5939.99    138.58 o 
  -6  17   3      198.96      204.60     26.70 o 
  -5  17   3     4577.22     4500.21    112.37 o 
  -4  17   3      694.72      699.92     31.83 o 
  -3  17   3     3959.60     3997.15     79.88 o 
  -2  17   3      616.39      690.25     27.42 o 
  -1  17   3      492.43      503.29     26.17 o 
   0  17   3      475.17      477.88     22.97 o 
   1  17   3     2191.23     2086.20     47.29 o 
   2  17   3      874.64      849.49     26.70 o 
   3  17   3     1048.74     1100.14     30.41 o 
   4  17   3     1215.25     1237.04     42.18 o 
   5  17   3      163.07      145.71     19.24 o 
   6  17   3      124.04      142.51     19.62 o 
   7  17   3        6.09       -1.49     14.78 o 
   8  17   3      614.05      613.60     40.71 o 
   9  17   3       70.65      120.58     39.16 o 
  -9  18   3      812.81      855.89     45.63 o 
  -8  18   3      333.79      368.12     52.04 o 
  -7  18   3      620.31      591.23     38.44 o 
  -6  18   3      173.52      185.73     26.23 o 
  -5  18   3     1907.49     1784.60     63.93 o 
  -4  18   3     1468.52     1466.06     96.36 o 
  -3  18   3     3654.91     3552.39     67.95 o 
  -2  18   3        3.98       25.52     13.83 o 
  -1  18   3     8450.40     8063.29    125.91 o 
   0  18   3      584.70      611.96     26.59 o 
   1  18   3     1524.35     1496.65     40.62 o 
   2  18   3       44.53       39.88     12.56 o 
   3  18   3     5514.73     5363.92     91.63 o 
   4  18   3       13.56       25.16     15.92 o 
   5  18   3     4478.99     4312.46     92.42 o 
   6  18   3      411.55      399.16     27.43 o 
   7  18   3     8961.92     8465.41    153.31 o 
   8  18   3       54.80       47.18     18.30 o 
   9  18   3     1055.66     1177.93     80.38 o 
  -9  19   3     3215.18     3123.62    123.67 o 
  -8  19   3      263.93      296.39     31.67 o 
  -7  19   3     2781.93     2749.99     85.23 o 
  -6  19   3      357.42      389.71     33.67 o 
  -5  19   3     3088.06     2982.18    135.52 o 
  -4  19   3      891.41      841.74     47.10 o 
  -3  19   3       47.87       78.27     16.97 o 
  -2  19   3     1150.84     1143.64     60.66 o 
  -1  19   3     4038.85     3802.36     78.54 o 
   0  19   3      353.24      342.73     21.75 o 
   1  19   3      387.85      415.02     23.51 o 
   2  19   3     2904.12     2771.05     59.08 o 
   3  19   3      400.22      404.08     23.89 o 
   4  19   3     2527.59     2499.20     80.42 o 
   5  19   3        6.68       -2.63     15.92 o 
   6  19   3     1198.03     1140.84     51.50 o 
   7  19   3        1.39        3.14     16.50 o 
   8  19   3      195.96      279.87     25.77 o 
  -8  20   3      375.86      355.74     38.13 o 
  -7  20   3     1159.74     1184.14     56.05 o 
  -6  20   3      686.95      710.54     44.01 o 
  -5  20   3      353.08      426.85     36.82 o 
  -4  20   3     2295.30     2086.88    102.03 o 
  -3  20   3     1318.26     1264.49     46.25 o 
  -2  20   3     1467.73     1434.82     62.92 o 
  -1  20   3     2641.28     2555.89     57.92 o 
   0  20   3       48.49       63.54     14.98 o 
   1  20   3     4636.21     4468.94     89.55 o 
   2  20   3        6.66       -1.53     12.73 o 
   3  20   3     1355.60     1307.48     46.14 o 
   4  20   3      527.67      579.43     33.70 o 
   5  20   3     2123.93     2113.01     61.90 o 
   6  20   3      170.04      172.07     23.61 o 
   7  20   3     1679.81     1838.95     58.19 o 
   8  20   3        7.65        9.44     17.71 o 
  -7  21   3      664.47      658.42     48.61 o 
  -6  21   3     2137.16     2162.04    114.39 o 
  -5  21   3      228.16      213.60     30.08 o 
  -4  21   3     1114.72     1163.21     57.22 o 
  -3  21   3     1433.66     1349.12     49.01 o 
  -2  21   3     1050.46     1133.89     59.20 o 
  -1  21   3      379.36      385.08     24.21 o 
   0  21   3     2725.82     2620.50     66.70 o 
   1  21   3      547.13      570.16     28.51 o 
   2  21   3     4865.49     4632.87     99.75 o 
   3  21   3       57.81       58.89     27.83 o 
   4  21   3     2920.94     2845.00     90.87 o 
   5  21   3      563.65      549.32     34.55 o 
   6  21   3     1246.19     1298.88     49.84 o 
   7  21   3       87.96      117.98     43.60 o 
  -6  22   3     1620.68     1638.10     69.25 o 
  -5  22   3      256.63      268.74     34.16 o 
  -4  22   3      287.04      350.70     36.35 o 
  -3  22   3      441.15      437.18     30.60 o 
  -2  22   3     2347.14     2293.16     65.56 o 
  -1  22   3       15.17       31.99     15.46 o 
   0  22   3      284.94      281.54     22.66 o 
   1  22   3     2359.86     2245.48     55.69 o 
   2  22   3      188.11      210.71     28.55 o 
   3  22   3      565.25      593.73     42.19 o 
   4  22   3       18.09       -0.84     21.05 o 
   5  22   3      488.35      457.11     51.53 o 
   6  22   3      312.33      297.33     28.51 o 
  -5  23   3      233.00      196.53     34.52 o 
  -4  23   3     1850.62     1795.18     73.33 o 
  -3  23   3      588.49      508.22     41.36 o 
  -2  23   3     1951.31     1960.86     61.45 o 
  -1  23   3        1.92        2.32     15.27 o 
   0  23   3     4659.03     4614.44     89.35 o 
   1  23   3        0.95        6.94     15.08 o 
   2  23   3     2252.55     2242.39     90.17 o 
   3  23   3       15.27       26.98     46.38 o 
   4  23   3     2290.52     2247.64    120.58 o 
   5  23   3       64.34       31.42     24.73 o 
  -4  24   3      585.62      479.99     48.95 o 
  -3  24   3        8.70       25.28     23.18 o 
  -2  24   3     1020.89      996.67     45.09 o 
  -1  24   3        0.58        8.42     15.18 o 
   0  24   3      987.30      992.39     48.04 o 
   1  24   3      204.37      201.67     27.62 o 
   2  24   3      509.50      453.47     32.19 o 
   3  24   3      236.70      213.13     31.31 o 
   4  24   3      144.42      127.79     40.19 o 
  -1  25   3        1.82       36.19     20.16 o 
   0  25   3     2239.61     2324.89     59.08 o 
   1  25   3       25.00      -14.42     17.64 o 
 -12   0   4       19.75        3.09     21.64 o 
 -10   0   4      283.70      311.23     31.95 o 
  -8   0   4     5598.56     5656.03    129.01 o 
  -6   0   4      726.60      796.18     63.38 o 
  -4   0   4     2380.68     1974.72     49.72 o 
  -2   0   4    45438.77    46669.18    609.49 o 
   0   0   4    33347.18    31055.28    302.16 o 
   2   0   4    25437.68    26930.29    299.67 o 
   4   0   4    32201.71    31976.73    365.68 o 
   6   0   4    11215.51    11138.06    147.61 o 
   8   0   4    26856.12    25764.75    507.38 o 
  10   0   4     2018.42     1966.30    113.36 o 
  12   0   4     8629.28     7837.39    304.01 o 
 -13   1   4        5.58       37.31     15.98 o 
 -12   1   4     3929.29     4182.49     95.08 o 
 -11   1   4        4.73        4.53     14.52 o 
 -10   1   4     5489.57     5377.20     93.41 o 
  -9   1   4      918.91      912.59     35.34 o 
  -8   1   4    10032.86     9880.33    137.01 o 
  -7   1   4        9.29       31.28      7.76 o 
  -6   1   4    12770.84    12412.31    197.57 o 
  -5   1   4        3.77       45.69      8.34 o 
  -4   1   4    25247.00    25632.85    355.13 o 
  -3   1   4      528.25      550.13     18.18 o 
  -2   1   4     4584.51     4382.92     44.27 o 
  -1   1   4      245.57      490.45      7.96 o 
   0   1   4     1377.87     1183.49     12.25 o 
   1   1   4      226.60      362.34      7.08 o 
   2   1   4      211.49      157.98      5.12 o 
   3   1   4     7735.08     8651.59     83.01 o 
   4   1   4     3138.66     3248.45     30.52 o 
   5   1   4     3177.44     3210.28     31.88 o 
   6   1   4        5.04       14.70      4.36 o 
   7   1   4     1606.55     1641.83     25.81 o 
   8   1   4      314.07      309.35     15.21 o 
   9   1   4     1076.60     1044.57     27.58 o 
  10   1   4       45.31       47.29     15.03 o 
  11   1   4      450.02      428.64     41.52 o 
  12   1   4     1249.25     1216.66     74.20 o 
  13   1   4      289.32      388.76     58.74 o 
 -13   2   4       25.80       72.63     17.44 o 
 -12   2   4       31.45       31.95     21.64 o 
 -11   2   4     2862.96     2733.09     68.86 o 
 -10   2   4      211.51      194.29     19.68 o 
  -9   2   4     5042.72     4924.99     85.87 o 
  -8   2   4     1168.99     1159.14     42.84 o 
  -7   2   4      869.23      828.81     22.22 o 
  -6   2   4     2857.32     2728.96     41.69 o 
  -5   2   4      134.95      187.75     13.42 o 
  -4   2   4    10120.48    10092.41    145.47 o 
  -3   2   4    14559.25    14746.37    159.03 o 
  -2   2   4    25027.56    24588.75    203.68 o 
  -1   2   4      107.46      234.50      8.00 o 
   0   2   4    11771.55    10456.20     78.32 o 
   1   2   4     5932.51     6414.23     50.27 o 
   2   2   4    34464.01    34854.23    259.81 o 
   3   2   4      146.33      197.79      5.53 o 
   4   2   4    15657.40    15527.33    128.26 o 
   5   2   4     4305.04     4573.54     41.32 o 
   6   2   4    24410.08    24251.74    237.32 o 
   7   2   4      680.40      742.45     22.28 o 
   8   2   4     5781.01     5424.31     72.69 o 
   9   2   4      739.07      716.29     18.39 o 
  10   2   4     8545.90     8051.15    147.52 o 
  11   2   4      471.69      427.55     44.83 o 
  12   2   4     2772.64     2660.92    111.30 o 
  13   2   4       29.31       64.74     28.39 o 
 -13   3   4        8.05        4.63     15.65 o 
 -12   3   4     2948.16     3129.14     90.17 o 
 -11   3   4        1.62       -1.59     14.20 o 
 -10   3   4     6691.81     6566.60    134.81 o 
  -9   3   4     1333.17     1311.92     42.27 o 
  -8   3   4     5420.34     5269.33     79.76 o 
  -7   3   4      613.54      620.78     20.88 o 
  -6   3   4     5669.54     5640.58     79.03 o 
  -5   3   4     1427.89     1437.41     23.39 o 
  -4   3   4      959.61      828.63     19.07 o 
  -3   3   4     2949.18     2749.20     32.64 o 
  -2   3   4    22922.52    23486.41    178.36 o 
  -1   3   4     2904.74     2450.38     22.48 o 
   0   3   4    13771.27    14496.26    105.22 o 
   1   3   4    13032.37    13821.52    107.84 o 
   2   3   4     4344.60     4664.30     39.48 o 
   3   3   4     7972.40     7831.49     64.76 o 
   4   3   4     1554.35     1840.00     22.41 o 
   5   3   4    16675.56    16911.45    147.16 o 
   6   3   4     1052.96     1117.31     24.90 o 
   7   3   4     3199.69     3103.36     45.55 o 
   8   3   4      601.59      615.44     16.97 o 
   9   3   4      872.96      840.17     20.30 o 
  10   3   4     1112.66     1088.62     28.52 o 
  11   3   4     1454.17     1333.39     68.13 o 
  12   3   4      711.40      744.43     76.78 o 
  13   3   4     1540.68     1655.96     84.05 o 
 -13   4   4     2747.18     2788.69     97.90 o 
 -12   4   4      121.41      117.37     18.95 o 
 -11   4   4     2210.14     2301.49     62.66 o 
 -10   4   4      283.58      287.62     22.22 o 
  -9   4   4     5245.71     5101.45    108.93 o 
  -8   4   4      877.51      918.46     27.75 o 
  -7   4   4     4402.99     4292.63     73.09 o 
  -6   4   4     7836.25     7543.90    117.50 o 
  -5   4   4    17000.87    17222.58    190.92 o 
  -4   4   4     9754.52     9940.43    125.72 o 
  -3   4   4     7152.47     7048.95     71.78 o 
  -2   4   4    11380.16    11290.12     90.83 o 
  -1   4   4     9044.68     8711.12     71.48 o 
   0   4   4     3480.11     3433.34     28.75 o 
   1   4   4     6279.83     6346.27     56.15 o 
   2   4   4    19548.81    19538.55    172.15 o 
   3   4   4     8040.99     8435.32     81.01 o 
   4   4   4     8503.67     8885.39     93.95 o 
   5   4   4        8.50       28.23      5.23 o 
   6   4   4    11789.06    11710.80    142.07 o 
   7   4   4      376.58      420.21     17.63 o 
   8   4   4     1633.70     1578.16     29.15 o 
   9   4   4      339.40      339.70     14.50 o 
  10   4   4     7809.89     7505.48    115.17 o 
  11   4   4      139.43      159.59     30.24 o 
  12   4   4     1038.07     1037.70     64.84 o 
  13   4   4     1021.94     1075.49     68.39 o 
 -13   5   4      108.64      125.73     26.79 o 
 -12   5   4     1998.38     2093.76     59.74 o 
 -11   5   4       75.89       56.02     17.11 o 
 -10   5   4      752.05      789.51     34.98 o 
  -9   5   4      180.82      205.47     20.03 o 
  -8   5   4     5869.98     5795.03    118.10 o 
  -7   5   4     8423.88     8328.63    130.16 o 
  -6   5   4      679.76      682.34     43.28 o 
  -5   5   4     1772.96     1699.71     34.23 o 
  -4   5   4     4004.38     4088.31     65.52 o 
  -3   5   4    14521.98    15046.47    166.59 o 
  -2   5   4     1365.03     1388.23     17.43 o 
  -1   5   4     7669.83     7384.55     61.88 o 
   0   5   4    10638.62    11181.98     82.75 o 
   1   5   4    47650.17    47717.25    405.27 o 
   2   5   4      388.59      471.48      9.66 o 
   3   5   4     5278.30     5252.47     51.87 o 
   4   5   4       97.51      148.20      6.87 o 
   5   5   4     5568.84     5484.42     69.65 o 
   6   5   4       45.52       70.20      7.46 o 
   7   5   4     9036.54     8787.92    110.71 o 
   8   5   4        1.21        9.38      9.02 o 
   9   5   4    12801.43    12351.98    177.70 o 
  10   5   4      693.13      700.31     24.05 o 
  11   5   4     3589.81     3601.24     82.46 o 
  12   5   4      354.69      381.35     43.97 o 
  13   5   4      907.57     1069.87     67.66 o 
 -13   6   4     7546.00     7477.72    215.39 o 
 -12   6   4        1.72       23.79     17.44 o 
 -11   6   4     2677.73     2766.97     72.83 o 
 -10   6   4       31.97       29.74     15.65 o 
  -9   6   4     4140.28     4152.02     94.72 o 
  -8   6   4     1152.75     1200.25     31.91 o 
  -7   6   4    13364.05    13242.26    199.90 o 
  -6   6   4       26.78       35.45     10.29 o 
  -5   6   4    19774.78    19910.39    408.61 o 
  -4   6   4     3171.45     3212.79     47.92 o 
  -3   6   4     6638.77     6668.74     79.49 o 
  -2   6   4      257.84      397.65      9.28 o 
  -1   6   4    15226.45    15071.57    117.04 o 
   0   6   4    17150.90    17994.25    147.56 o 
   1   6   4    21130.87    21315.42    164.83 o 
   2   6   4     1418.37     1402.20     18.38 o 
   3   6   4     8572.65     8843.51     83.34 o 
   4   6   4     5105.70     5279.84     59.91 o 
   5   6   4        9.09       25.80      5.48 o 
   6   6   4      256.56      280.37     11.45 o 
   7   6   4       31.26       38.53      7.72 o 
   8   6   4     4421.50     4345.64     87.29 o 
   9   6   4      288.49      362.56     22.62 o 
  10   6   4      239.16      257.41     16.71 o 
  11   6   4       16.53       39.42     15.17 o 
  12   6   4     1136.31     1301.85     71.02 o 
  13   6   4      700.76      752.28     57.51 o 
 -12   7   4      279.00      293.83     25.68 o 
 -11   7   4       47.95       59.77     18.90 o 
 -10   7   4       71.24       96.02     18.95 o 
  -9   7   4      221.92      217.96     21.86 o 
  -8   7   4      438.90      435.96     20.53 o 
  -7   7   4     1956.88     1954.99     51.92 o 
  -6   7   4      997.81      925.22     32.57 o 
  -5   7   4    11725.44    11534.85    212.60 o 
  -4   7   4     3116.95     3239.66     53.25 o 
  -3   7   4     3313.62     3230.60     44.20 o 
  -2   7   4     1570.48     1716.35     20.39 o 
  -1   7   4    25376.97    24871.96    195.75 o 
   0   7   4      165.42      240.92      7.37 o 
   1   7   4    17105.85    16412.97    135.75 o 
   2   7   4      151.96      187.24     13.39 o 
   3   7   4    29075.63    29395.94    246.99 o 
   4   7   4     3316.98     3606.68     42.20 o 
   5   7   4     6360.94     6086.17     73.06 o 
   6   7   4     2793.08     2855.51     40.34 o 
   7   7   4    13751.99    13619.93    189.01 o 
   8   7   4       97.08      134.30     16.21 o 
   9   7   4    10201.54    10124.93    180.48 o 
  10   7   4       29.56       63.94     15.47 o 
  11   7   4     4085.15     4071.57     73.06 o 
  12   7   4       38.06       64.54     17.45 o 
  13   7   4     1851.72     2145.21    119.54 o 
 -12   8   4      213.29      167.98     31.95 o 
 -11   8   4     6836.13     6765.23    145.69 o 
 -10   8   4       40.59       51.69     18.17 o 
  -9   8   4     7630.51     7874.18    218.79 o 
  -8   8   4     2981.55     3134.87     82.96 o 
  -7   8   4    14132.76    14017.47    257.77 o 
  -6   8   4      103.94      145.33     15.81 o 
  -5   8   4     8442.85     8114.61    156.55 o 
  -4   8   4     2363.68     2554.33     50.16 o 
  -3   8   4    20088.42    19847.79    219.63 o 
  -2   8   4      282.45      292.71      8.77 o 
  -1   8   4     9555.03     9341.12     78.68 o 
   0   8   4      930.17     1043.05     15.48 o 
   1   8   4    13493.87    13563.50    151.20 o 
   2   8   4       21.80       66.29      6.56 o 
   3   8   4      138.74      174.07      7.23 o 
   4   8   4      105.02      138.99      8.71 o 
   5   8   4     8382.62     8663.75    111.32 o 
   6   8   4        3.43       23.89      7.26 o 
   7   8   4      455.51      494.50     19.85 o 
   8   8   4      164.08      194.89     18.54 o 
   9   8   4      806.22      831.78     46.85 o 
  10   8   4      434.63      467.32     28.35 o 
  11   8   4     2830.97     2788.71     56.86 o 
  12   8   4        0.11       39.90     23.87 o 
 -12   9   4      260.42      295.77     37.10 o 
 -11   9   4      275.87      318.44     38.13 o 
 -10   9   4      101.38       87.60     27.83 o 
  -9   9   4      608.10      663.63     37.62 o 
  -8   9   4     1682.80     1684.76     50.33 o 
  -7   9   4      527.50      538.12     28.45 o 
  -6   9   4        5.38       26.61     14.43 o 
  -5   9   4     2370.59     2326.02     98.93 o 
  -4   9   4      368.49      395.00     14.12 o 
  -3   9   4    15333.02    15011.84    170.01 o 
  -2   9   4       32.99       32.46      5.46 o 
  -1   9   4    14816.56    14796.11    120.78 o 
   0   9   4     3417.61     3525.71     34.96 o 
   1   9   4     6631.33     6423.35     64.31 o 
   2   9   4      808.81      839.84     21.57 o 
   3   9   4    25753.01    25621.88    231.10 o 
   4   9   4       74.04      107.03      8.54 o 
   5   9   4    16281.21    16517.28    201.30 o 
   6   9   4       27.37       46.52      8.46 o 
   7   9   4    14012.77    14148.64    197.79 o 
   8   9   4      541.86      552.39     22.44 o 
   9   9   4     1891.32     1908.26     53.47 o 
  10   9   4      691.31      649.51     33.13 o 
  11   9   4     6181.52     6176.21    103.49 o 
  12   9   4       50.60       94.21     19.49 o 
 -12  10   4       29.29       27.83     26.79 o 
 -11  10   4     6057.78     5968.99    188.59 o 
 -10  10   4        0.83      -21.64     22.67 o 
  -9  10   4     7101.44     7103.54    146.21 o 
  -8  10   4      771.25      738.64     33.60 o 
  -7  10   4     7930.90     7936.13    213.84 o 
  -6  10   4        7.62       30.05     12.95 o 
  -5  10   4     6726.33     6679.79    162.31 o 
  -4  10   4     1428.60     1446.11     27.68 o 
  -3  10   4    24912.03    24678.55    272.97 o 
  -2  10   4       19.39       48.61     11.24 o 
  -1  10   4     5333.95     5326.50     49.59 o 
   0  10   4     8116.32     8178.76     71.19 o 
   1  10   4     1054.04      976.46     15.18 o 
   2  10   4      634.57      595.28     12.88 o 
   3  10   4     1543.60     1568.97     22.46 o 
   4  10   4     5060.20     5197.68     72.42 o 
   5  10   4     2221.55     2260.52     39.34 o 
   6  10   4      121.14      113.60     10.71 o 
   7  10   4     1343.04     1379.11     42.10 o 
   8  10   4     3512.11     3620.54     65.03 o 
   9  10   4      271.49      321.37     23.80 o 
  10  10   4      104.20      153.22     20.62 o 
  11  10   4      102.37      162.60     22.31 o 
  12  10   4     1036.73     1074.13     49.76 o 
 -12  11   4     1164.47     1264.49     71.11 o 
 -11  11   4      102.13      128.82     32.98 o 
 -10  11   4     1048.54     1035.71     64.93 o 
  -9  11   4      373.97      397.56     42.25 o 
  -8  11   4     3254.03     3326.64     82.51 o 
  -7  11   4     1299.49     1363.42     47.53 o 
  -6  11   4     1473.25     1538.49     49.72 o 
  -5  11   4      289.85      297.85     49.98 o 
  -4  11   4     4978.66     5067.64     72.39 o 
  -3  11   4    12104.23    12020.90    141.22 o 
  -2  11   4       40.44       49.35      6.90 o 
  -1  11   4     6482.75     6295.65     59.41 o 
   0  11   4      656.09      638.56     13.66 o 
   1  11   4     9869.65     9850.61     91.94 o 
   2  11   4     2174.19     2106.53     30.88 o 
   3  11   4     4278.52     4213.59     49.75 o 
   4  11   4      881.05      909.22     28.11 o 
   5  11   4    15970.27    16007.33    218.12 o 
   6  11   4      267.60      310.96     14.93 o 
   7  11   4     5332.96     5393.52     78.83 o 
   8  11   4      161.86      195.62     22.61 o 
   9  11   4     3743.33     3825.06    102.50 o 
  10  11   4       99.76      116.21     56.17 o 
  11  11   4     3096.24     3276.18    102.54 o 
  12  11   4       19.17        8.24     27.83 o 
 -11  12   4      972.79      979.03     64.93 o 
 -10  12   4        8.56        5.15     27.83 o 
  -9  12   4     4641.60     4698.13    283.92 o 
  -8  12   4     4533.38     4443.15    104.09 o 
  -7  12   4     1612.26     1582.42     52.65 o 
  -6  12   4      426.05      415.35     39.68 o 
  -5  12   4     9713.02     9646.16    335.45 o 
  -4  12   4      159.15      204.81     16.30 o 
  -3  12   4     2189.01     2105.99     36.89 o 
  -2  12   4     4074.32     3979.51     50.11 o 
  -1  12   4     6495.69     6323.99     67.93 o 
   0  12   4     3957.74     3884.10     46.02 o 
   1  12   4     1866.19     1793.62     28.87 o 
   2  12   4    10780.02    10684.37    113.40 o 
   3  12   4     4204.40     4319.53     58.56 o 
   4  12   4     3423.20     3315.58    101.22 o 
   5  12   4       48.91       97.69     20.62 o 
   6  12   4    11710.64    11775.44    167.47 o 
   7  12   4      148.87      185.87     15.51 o 
   8  12   4      932.24      994.33     35.31 o 
   9  12   4      592.39      587.15     74.20 o 
  10  12   4     2379.32     2580.05     81.71 o 
  11  12   4      148.30      161.80     32.98 o 
 -11  13   4       91.75      128.82     34.01 o 
 -10  13   4     5652.78     5744.32    190.65 o 
  -9  13   4      365.75      368.90     53.59 o 
  -8  13   4     1638.88     1654.30     56.30 o 
  -7  13   4      496.12      495.08     31.39 o 
  -6  13   4     4600.16     4728.22    139.13 o 
  -5  13   4     2269.05     2159.09     63.61 o 
  -4  13   4     3269.27     3267.21     54.38 o 
  -3  13   4      318.72      313.26     15.11 o 
  -2  13   4     6379.24     6373.07     73.71 o 
  -1  13   4     2618.06     2492.63     37.07 o 
   0  13   4      551.57      461.94     15.28 o 
   1  13   4     6314.08     6229.82     72.34 o 
   2  13   4     2465.06     2479.57     35.82 o 
   3  13   4     2992.73     2985.91     45.79 o 
   4  13   4      336.60      382.09     21.90 o 
   5  13   4     1704.03     1609.82     64.59 o 
   6  13   4        1.84       12.05     12.91 o 
   7  13   4     2269.44     2321.11     64.68 o 
   8  13   4      289.22      276.37     24.49 o 
   9  13   4     3335.66     3401.87    127.79 o 
  10  13   4        6.45       20.61     28.86 o 
  11  13   4      785.15      788.38     58.74 o 
 -11  14   4      220.76      227.75     42.25 o 
 -10  14   4      231.80      255.58     42.25 o 
  -9  14   4      598.82      702.94     38.74 o 
  -8  14   4       35.48       55.54     19.31 o 
  -7  14   4     2251.87     2284.46     69.36 o 
  -6  14   4     2736.63     2663.51     75.69 o 
  -5  14   4      468.53      472.54     30.66 o 
  -4  14   4     2671.88     2673.20     51.96 o 
  -3  14   4      374.49      394.21     17.06 o 
  -2  14   4    10970.69    10864.70    117.57 o 
  -1  14   4      877.28      887.81     21.44 o 
   0  14   4     2365.80     2225.45     35.26 o 
   1  14   4     5797.87     5935.86     70.90 o 
   2  14   4     9208.20     9058.65     98.66 o 
   3  14   4        2.50       22.13      8.98 o 
   4  14   4     6546.71     6415.17    115.38 o 
   5  14   4      100.86      105.84     16.32 o 
   6  14   4     9100.70     8868.34    151.47 o 
   7  14   4      234.42      253.98     23.67 o 
   8  14   4     2960.17     2994.85     80.32 o 
   9  14   4       35.36       23.70     29.89 o 
  10  14   4     3976.71     4092.34    147.37 o 
  11  14   4      315.83      349.36     43.28 o 
 -10  15   4     2226.46     2227.03    106.15 o 
  -9  15   4       37.15       -1.58     18.55 o 
  -8  15   4     5612.89     5634.72    130.55 o 
  -7  15   4       41.36       53.00     26.79 o 
  -6  15   4     1849.18     1797.34     61.74 o 
  -5  15   4     1106.60     1117.02     83.99 o 
  -4  15   4     7370.96     7377.20    239.13 o 
  -3  15   4        3.27       21.63     11.37 o 
  -2  15   4     2602.62     2567.23     42.10 o 
  -1  15   4      267.91      291.20     14.07 o 
   0  15   4     7968.70     7670.60     96.05 o 
   1  15   4      214.93      242.70     13.15 o 
   2  15   4       42.83       45.34      9.60 o 
   3  15   4     2014.88     2017.60     37.79 o 
   4  15   4      169.83      182.21     18.94 o 
   5  15   4       43.51       44.00     15.14 o 
   6  15   4      502.76      470.32     26.50 o 
   7  15   4      203.57      247.17     21.68 o 
   8  15   4       52.78       47.84     20.10 o 
   9  15   4      247.39      247.33     42.25 o 
  10  15   4      263.58      263.82     43.28 o 
 -10  16   4       12.12       12.37     32.98 o 
  -9  16   4        7.32        7.63     18.68 o 
  -8  16   4       15.79       39.39     19.31 o 
  -7  16   4      217.10      260.46     27.83 o 
  -6  16   4     1996.93     1919.88     68.53 o 
  -5  16   4      177.59      160.06     23.47 o 
  -4  16   4     5562.24     5546.11    104.42 o 
  -3  16   4       14.32       37.73     11.65 o 
  -2  16   4     3504.65     3536.33     60.96 o 
  -1  16   4      459.75      493.63     35.95 o 
   0  16   4     7053.85     6772.87    121.72 o 
   1  16   4       77.99       99.40     11.01 o 
   2  16   4     6836.51     6753.17     89.34 o 
   3  16   4      214.58      221.08     19.51 o 
   4  16   4     8530.50     8398.61    147.83 o 
   5  16   4      117.56      149.60     19.50 o 
   6  16   4     2248.23     2203.24     58.25 o 
   7  16   4      109.14      129.29     19.39 o 
   8  16   4     9054.53     9283.01    162.40 o 
   9  16   4       56.61       64.93     34.01 o 
  10  16   4     1969.51     2095.12    100.99 o 
  -9  17   4      136.45      109.51     23.01 o 
  -8  17   4     3412.23     3407.50     95.05 o 
  -7  17   4       23.42       50.92     20.80 o 
  -6  17   4     6411.24     6597.12    150.91 o 
  -5  17   4      697.37      656.23     39.31 o 
  -4  17   4     2197.57     2170.62     57.38 o 
  -3  17   4      272.39      305.67     20.23 o 
  -2  17   4     2282.21     2159.34     56.09 o 
  -1  17   4      805.99      801.81     33.91 o 
   0  17   4     2412.56     2316.54     58.48 o 
   1  17   4      304.71      326.37     19.90 o 
   2  17   4     1695.67     1720.63     38.42 o 
   3  17   4      339.87      374.00     22.76 o 
   4  17   4      321.01      315.12     27.15 o 
   5  17   4      344.75      318.53     24.64 o 
   6  17   4        1.67        5.01     14.93 o 
   7  17   4      449.80      484.98     29.68 o 
   8  17   4        5.22       -7.92     15.68 o 
   9  17   4      314.13      327.72     49.47 o 
  -9  18   4      161.11      215.21     31.95 o 
  -8  18   4     1152.70     1158.24     53.11 o 
  -7  18   4     1057.29     1029.52    114.91 o 
  -6  18   4      796.26      780.01     64.93 o 
  -5  18   4      216.41      229.40     28.45 o 
  -4  18   4     1275.27     1306.05    162.31 o 
  -3  18   4      305.61      382.85     22.47 o 
  -2  18   4     1374.02     1442.66     45.81 o 
  -1  18   4       28.83       37.54     16.86 o 
   0  18   4     7794.23     7437.65    122.72 o 
   1  18   4     2646.78     2566.54     55.84 o 
   2  18   4     6748.01     6666.69    124.70 o 
   3  18   4      441.83      453.82     24.14 o 
   4  18   4     2756.88     2651.77     67.02 o 
   5  18   4      666.38      663.49     33.78 o 
   6  18   4     3955.32     4060.19     89.96 o 
   7  18   4      270.64      286.61     25.73 o 
   8  18   4     3767.37     3889.95     87.17 o 
   9  18   4      211.46      278.25     47.41 o 
  -8  19   4     1368.27     1388.24    118.00 o 
  -7  19   4       52.37       23.84     26.79 o 
  -6  19   4     4096.76     3999.94    197.87 o 
  -5  19   4      793.18      799.28     64.41 o 
  -4  19   4     2537.59     2585.44    158.71 o 
  -3  19   4     1671.08     1632.76     56.27 o 
  -2  19   4     1769.22     1708.42     52.28 o 
  -1  19   4      200.53      248.41     20.33 o 
   0  19   4       26.62       43.78     15.76 o 
   1  19   4     2181.06     2118.87     50.95 o 
   2  19   4     2838.54     2723.32     60.84 o 
   3  19   4     1487.80     1497.26     42.72 o 
   4  19   4       93.96      101.24     21.19 o 
   5  19   4     1189.83     1228.82     45.66 o 
   6  19   4       32.05       16.76     17.59 o 
   7  19   4      584.72      652.11     35.24 o 
   8  19   4      252.75      295.59     27.43 o 
  -8  20   4      186.95      174.16     36.07 o 
  -7  20   4     1988.64     2011.65     98.93 o 
  -6  20   4      600.86      609.15     85.54 o 
  -5  20   4      264.37      293.03     32.86 o 
  -4  20   4       60.56       94.81     32.98 o 
  -3  20   4     1445.94     1417.37     58.66 o 
  -2  20   4     3685.65     3666.66     73.90 o 
  -1  20   4     2422.26     2309.17     55.15 o 
   0  20   4     1299.44     1286.60     40.25 o 
   1  20   4      176.80      196.36     20.23 o 
   2  20   4     2747.44     2710.20     60.07 o 
   3  20   4       89.83       84.96     40.19 o 
   4  20   4      912.03      972.70     47.40 o 
   5  20   4       34.15       15.94     22.72 o 
   6  20   4     4219.98     4103.48     93.68 o 
   7  20   4      658.75      678.59     49.91 o 
   8  20   4      685.58      740.79     45.02 o 
  -7  21   4      999.22      893.49     66.99 o 
  -6  21   4      198.96      197.28     30.93 o 
  -5  21   4       66.57       75.23     30.92 o 
  -4  21   4     1983.13     1853.97     96.87 o 
  -3  21   4     3904.78     3824.53    135.99 o 
  -2  21   4     1059.08     1101.77     47.00 o 
  -1  21   4      535.90      598.27     29.20 o 
   0  21   4      252.35      225.87     23.95 o 
   1  21   4     1804.08     1799.95     48.59 o 
   2  21   4        8.18       21.97     21.21 o 
   3  21   4     2614.07     2562.79     86.49 o 
   4  21   4      261.92      247.22     31.54 o 
   5  21   4     4969.72     4737.26    128.06 o 
   6  21   4        2.89       18.42     26.02 o 
   7  21   4     1390.07     1434.26     63.08 o 
  -6  22   4       16.50       24.09     45.34 o 
  -5  22   4     2462.02     2628.59     90.35 o 
  -4  22   4      968.87      928.54     56.17 o 
  -3  22   4     1317.78     1360.96     64.22 o 
  -2  22   4      266.03      279.67     26.31 o 
  -1  22   4     2351.55     2343.53     57.57 o 
   0  22   4      400.88      400.68     25.88 o 
   1  22   4      279.08      260.88     22.09 o 
   2  22   4       13.30       44.87     18.04 o 
   3  22   4      715.75      814.82     48.99 o 
   4  22   4     2366.19     2245.00     81.27 o 
   5  22   4       76.66       83.25     25.75 o 
   6  22   4      266.04      265.35     37.10 o 
  -5  23   4      803.86      838.15     51.28 o 
  -4  23   4       57.31       37.21     24.74 o 
  -3  23   4      556.33      556.86     43.13 o 
  -2  23   4       47.57       49.68     19.32 o 
  -1  23   4     3887.83     3884.03    112.19 o 
   0  23   4     1132.02      974.09     37.99 o 
   1  23   4     1311.13     1360.59     50.70 o 
   2  23   4      148.81      184.75     24.00 o 
   3  23   4     2850.81     2798.99    127.79 o 
   4  23   4       15.46       32.46     24.74 o 
   5  23   4     2647.76     2865.98    127.79 o 
  -2  24   4      164.51      164.08     25.53 o 
  -1  24   4      336.16      357.65     25.96 o 
   0  24   4        2.79        7.32     15.57 o 
   1  24   4     1419.44     1346.51     63.01 o 
   2  24   4       38.67       50.27     24.40 o 
   3  24   4      346.25      353.54     37.27 o 
 -13   0   5     1304.11     1300.56     66.99 o 
 -11   0   5      453.24      425.62     39.16 o 
  -9   0   5      348.22      381.31     36.07 o 
  -7   0   5     1524.09     1556.14     65.96 o 
  -5   0   5     6053.01     5996.20    131.56 o 
  -3   0   5    32801.72    33335.55    549.98 o 
  -1   0   5     2950.15     2732.66     35.84 o 
   1   0   5    46152.33    46932.75    526.04 o 
   3   0   5    21021.49    20519.43    231.92 o 
   5   0   5    24081.05    24471.19    320.56 o 
   7   0   5     4882.11     4501.43     79.88 o 
   9   0   5    13888.79    13197.52    280.61 o 
  11   0   5    10477.28    10398.84    479.21 o 
  13   0   5     2587.76     2670.17    155.61 o 
 -13   1   5     4610.19     4764.07    107.84 o 
 -12   1   5        4.51       24.22     16.03 o 
 -11   1   5     9058.28     8895.28    179.97 o 
 -10   1   5      180.56      182.05     17.64 o 
  -9   1   5     6732.91     6512.61    137.00 o 
  -8   1   5        9.13       19.92      9.85 o 
  -7   1   5     9878.23     9418.12    183.63 o 
  -6   1   5      379.56      430.81     25.86 o 
  -5   1   5    30348.51    30794.02    428.49 o 
  -4   1   5      455.89      512.54     21.12 o 
  -3   1   5    18924.91    18690.33    240.09 o 
  -2   1   5     6253.15     6604.41     63.89 o 
  -1   1   5    32958.00    33208.21    274.26 o 
   0   1   5      372.51      468.96      8.09 o 
   1   1   5    21796.63    22101.68    171.99 o 
   2   1   5     5149.31     5648.18     53.24 o 
   3   1   5    11725.39    11903.50    104.61 o 
   4   1   5      265.35      338.82      9.65 o 
   5   1   5     2232.27     2260.22     28.43 o 
   6   1   5     1077.91     1117.36     20.53 o 
   7   1   5     1568.94     1546.18     25.63 o 
   8   1   5      241.37      244.45     10.71 o 
   9   1   5        0.43       -8.39      8.39 o 
  10   1   5      372.35      387.11     18.97 o 
  11   1   5      237.73      238.39     15.70 o 
  12   1   5      286.62      316.30     40.44 o 
  13   1   5      100.41      190.83     36.44 o 
 -13   2   5       84.72       99.28     26.28 o 
 -12   2   5      101.26      140.74     17.23 o 
 -11   2   5        4.31        3.85     16.29 o 
 -10   2   5     3131.81     3199.91     79.77 o 
  -9   2   5      979.41     1008.65     32.30 o 
  -8   2   5      397.00      426.05     16.80 o 
  -7   2   5      182.99      175.30     13.54 o 
  -6   2   5    15379.51    15920.64    236.96 o 
  -5   2   5     4066.55     4115.81     71.77 o 
  -4   2   5     1119.83     1303.53     26.07 o 
  -3   2   5     5658.56     5363.54     73.21 o 
  -2   2   5     2387.31     2586.42     27.71 o 
  -1   2   5    32831.99    32920.85    271.74 o 
   0   2   5     6362.75     6753.50     51.01 o 
   1   2   5    15200.24    14592.14    110.18 o 
   2   2   5     6024.74     6219.71     54.90 o 
   3   2   5    24869.90    25203.45    214.71 o 
   4   2   5        9.12       45.60      4.75 o 
   5   2   5    14769.09    14605.92    138.67 o 
   6   2   5     1378.10     1334.07     23.13 o 
   7   2   5    13082.33    12447.48    139.52 o 
   8   2   5     1037.98     1014.39     23.08 o 
   9   2   5     7937.47     7567.28    100.71 o 
  10   2   5       11.90       31.58      9.42 o 
  11   2   5     5022.78     5024.58     84.18 o 
  12   2   5      317.79      333.56     41.54 o 
  13   2   5     3569.57     3772.61    142.22 o 
 -13   3   5     1994.66     2124.40     65.44 o 
 -12   3   5       54.50       67.02     19.07 o 
 -11   3   5     2339.83     2363.99     65.92 o 
 -10   3   5       16.45       23.47     15.98 o 
  -9   3   5     8850.37     8627.57    172.70 o 
  -8   3   5       48.53       53.73      9.88 o 
  -7   3   5    17465.88    17377.37    223.95 o 
  -6   3   5       12.13       19.86      8.06 o 
  -5   3   5     6582.11     6368.42     77.45 o 
  -4   3   5     7609.21     7790.31     91.84 o 
  -3   3   5    24839.93    25244.35    275.10 o 
  -2   3   5     2607.41     2379.35     24.85 o 
  -1   3   5    19018.95    18804.03    141.86 o 
   0   3   5     2447.11     2276.30     21.73 o 
   1   3   5    15588.84    15777.79    118.19 o 
   2   3   5     4635.05     4391.35     38.70 o 
   3   3   5      994.33      949.47     13.00 o 
   4   3   5     6586.94     6602.86     57.74 o 
   5   3   5     2724.64     2761.70     37.49 o 
   6   3   5     2989.65     2799.53     43.01 o 
   7   3   5      677.83      675.18     18.65 o 
   8   3   5     5006.55     4884.54     69.07 o 
   9   3   5      784.37      755.96     21.12 o 
  10   3   5     1946.49     1945.19     35.82 o 
  11   3   5       12.04        5.80     17.58 o 
  12   3   5     1173.54     1214.27     69.85 o 
  13   3   5      460.21      496.15     54.10 o 
 -13   4   5      250.28      254.55     34.01 o 
 -12   4   5     3741.56     3816.28     92.86 o 
 -11   4   5     1029.11     1079.21     43.32 o 
 -10   4   5     1977.18     1957.64     57.90 o 
  -9   4   5     3175.74     3154.05     78.69 o 
  -8   4   5     7502.88     7408.88    119.63 o 
  -7   4   5       53.25       78.41     12.61 o 
  -6   4   5     3835.20     3728.31     58.40 o 
  -5   4   5     1742.87     1767.52     29.12 o 
  -4   4   5    12721.56    12747.69    144.74 o 
  -3   4   5      147.37      178.49     12.02 o 
  -2   4   5     1900.79     1781.91     19.36 o 
  -1   4   5    26355.88    26270.98    196.24 o 
   0   4   5     4115.21     3753.24     31.87 o 
   1   4   5    10228.44    10608.49     81.27 o 
   2   4   5     2402.72     2409.27     24.76 o 
   3   4   5     3548.28     3641.51     36.57 o 
   4   4   5     5081.24     5200.80     56.98 o 
   5   4   5    17737.12    17702.08    173.95 o 
   6   4   5       36.43       44.89      8.12 o 
   7   4   5    12548.17    12286.40    153.51 o 
   8   4   5       95.40      113.77     13.23 o 
   9   4   5     3590.49     3430.32     53.62 o 
  10   4   5      141.08      154.26     12.64 o 
  11   4   5      652.66      640.67     30.29 o 
  12   4   5       20.45       58.23     27.69 o 
  13   4   5     2374.72     2439.64    103.84 o 
 -13   5   5      535.30      589.48     48.44 o 
 -12   5   5       26.18       13.70     17.44 o 
 -11   5   5      818.10      877.88     41.13 o 
 -10   5   5      993.56      914.37     40.44 o 
  -9   5   5     7512.16     7442.63    122.10 o 
  -8   5   5      957.04      999.80     29.77 o 
  -7   5   5     5922.08     6006.22    100.41 o 
  -6   5   5     3133.13     3255.18     60.80 o 
  -5   5   5     4952.46     4997.19     77.04 o 
  -4   5   5     7141.75     7083.37     94.64 o 
  -3   5   5     2499.70     2578.48     34.08 o 
  -2   5   5      439.56      644.71     11.63 o 
  -1   5   5    11639.54    11743.50     96.15 o 
   0   5   5    17784.41    17825.50    130.02 o 
   1   5   5      668.16      623.99     10.23 o 
   2   5   5     7198.31     7250.88     66.53 o 
   3   5   5     7708.06     7958.19     76.49 o 
   4   5   5    22208.09    22433.79    217.50 o 
   5   5   5     1468.67     1410.35     24.43 o 
   6   5   5     7078.11     6929.00     90.56 o 
   7   5   5      156.21      152.16     11.14 o 
   8   5   5     7785.71     7524.99    100.79 o 
   9   5   5        0.35       12.02      9.66 o 
  10   5   5     4504.60     4471.22    120.78 o 
  11   5   5       25.05       39.19     12.15 o 
  12   5   5     1847.10     2087.19     92.13 o 
  13   5   5       35.64      152.89     32.57 o 
 -12   6   5     3317.52     3523.46     94.81 o 
 -11   6   5       80.75       77.02     20.36 o 
 -10   6   5     5450.57     5438.89    121.67 o 
  -9   6   5     2094.09     2089.19     47.47 o 
  -8   6   5    10521.93    10488.75    164.57 o 
  -7   6   5     4500.33     4565.50     80.97 o 
  -6   6   5     2716.17     2755.31     54.66 o 
  -5   6   5        4.57       27.61      9.68 o 
  -4   6   5    25423.17    25598.49    354.33 o 
  -3   6   5     6123.01     6309.44     70.95 o 
  -2   6   5    12426.10    12107.91    106.22 o 
  -1   6   5       73.12      128.61      6.47 o 
   0   6   5     2815.55     2731.12     25.61 o 
   1   6   5     3500.60     3329.00     28.64 o 
   2   6   5       64.25      122.04      6.64 o 
   3   6   5     5015.49     5195.91     53.01 o 
   4   6   5    10651.88    10766.49    109.30 o 
   5   6   5     2331.29     2395.96     35.41 o 
   6   6   5      744.84      726.27     17.66 o 
   7   6   5     2543.24     2534.03     41.87 o 
   8   6   5      136.20      153.79     12.18 o 
   9   6   5     1184.12     1164.99     32.47 o 
  10   6   5      325.57      351.60     19.52 o 
  11   6   5      689.34      687.86     42.99 o 
  12   6   5       62.04       93.40     27.30 o 
  13   6   5      417.13      504.78     48.82 o 
 -12   7   5       39.60       52.56     26.79 o 
 -11   7   5     1384.31     1370.64     71.11 o 
 -10   7   5        3.41       23.09     17.84 o 
  -9   7   5       51.42       68.31     13.47 o 
  -8   7   5       81.01       97.60     24.85 o 
  -7   7   5       15.47       25.38     11.22 o 
  -6   7   5     3565.87     3579.67     67.66 o 
  -5   7   5     4154.45     4124.07    113.36 o 
  -4   7   5      244.47      256.12     25.13 o 
  -3   7   5       60.82      110.55     14.02 o 
  -2   7   5     6297.76     6158.71     62.39 o 
  -1   7   5     1150.21     1250.72     17.41 o 
   0   7   5    22331.71    22356.97    169.68 o 
   1   7   5      129.00      171.09      6.79 o 
   2   7   5    17045.49    17023.28    155.31 o 
   3   7   5     7446.47     7694.11     75.23 o 
   4   7   5    12144.84    12085.80    122.14 o 
   5   7   5       23.86       52.49      7.62 o 
   6   7   5    11831.93    11898.80    143.33 o 
   7   7   5        0.58       25.06      8.24 o 
   8   7   5     6011.35     5783.20    112.54 o 
   9   7   5      473.26      479.77     22.53 o 
  10   7   5     6629.70     6572.63    107.66 o 
  11   7   5       15.46       38.45     13.17 o 
  12   7   5     3205.94     3329.12     80.79 o 
 -12   8   5     1536.51     1659.20     79.35 o 
 -11   8   5        6.45       22.67     25.76 o 
 -10   8   5     9282.84     9235.85    266.91 o 
  -9   8   5      344.38      339.13     30.92 o 
  -8   8   5     3955.88     3936.72     90.87 o 
  -7   8   5      215.31      261.79     17.70 o 
  -6   8   5    15506.14    15320.40    420.47 o 
  -5   8   5     1085.76     1088.50     38.13 o 
  -4   8   5     3783.42     3647.85     50.77 o 
  -3   8   5      887.80      921.04     21.12 o 
  -2   8   5    23422.80    22913.58    194.31 o 
  -1   8   5     4310.49     4422.26     40.80 o 
   0   8   5     3445.62     3368.26     32.89 o 
   1   8   5     1158.48     1198.55     17.44 o 
   2   8   5     9358.61     9471.80    104.24 o 
   3   8   5      683.93      763.90     14.95 o 
   4   8   5       38.30       74.53     10.91 o 
   5   8   5       21.10       31.51      7.29 o 
   6   8   5     1056.96     1096.29     23.37 o 
   7   8   5     1793.08     1925.65     41.00 o 
   8   8   5      102.65      128.13     17.21 o 
   9   8   5      622.55      662.18     26.52 o 
  10   8   5       25.91       53.58     19.93 o 
  11   8   5      380.95      409.02     34.36 o 
  12   8   5      405.44      500.46     30.55 o 
 -12   9   5      152.04      132.94     32.98 o 
 -11   9   5       10.70       60.80     29.89 o 
 -10   9   5      584.47      594.63     50.50 o 
  -9   9   5     1616.99     1726.92     56.68 o 
  -8   9   5       48.58       64.46     17.52 o 
  -7   9   5      678.57      705.93     33.31 o 
  -6   9   5       78.33       76.13     25.25 o 
  -5   9   5       67.87       89.52     14.84 o 
  -4   9   5     2538.65     2628.78     40.81 o 
  -3   9   5      305.97      354.43     17.27 o 
  -2   9   5    17923.72    17773.91    169.69 o 
  -1   9   5     4022.03     4004.56     38.29 o 
   0   9   5     8001.12     7938.85     77.41 o 
   1   9   5     1448.42     1580.06     19.62 o 
   2   9   5    12127.41    11964.90    115.23 o 
   3   9   5     2674.78     2756.12     35.82 o 
   4   9   5     6843.98     6855.87     91.93 o 
   5   9   5        2.20       16.70      7.46 o 
   6   9   5    11418.50    11459.55    146.25 o 
   7   9   5      389.58      466.71     30.75 o 
   8   9   5     7275.07     7273.46    112.93 o 
   9   9   5       99.89      108.46     18.45 o 
  10   9   5     5436.83     5516.20     95.28 o 
  11   9   5       20.16       47.99     20.99 o 
  12   9   5     3488.09     3662.09     87.64 o 
 -12  10   5     3240.53     3333.85    125.73 o 
 -11  10   5       53.59       48.44     27.83 o 
 -10  10   5     3627.81     3737.83    135.00 o 
  -9  10   5      654.25      627.92     33.31 o 
  -8  10   5     4508.56     4421.67    102.15 o 
  -7  10   5     2412.93     2477.81     67.58 o 
  -6  10   5    12311.12    12246.46    233.36 o 
  -5  10   5       72.73      106.70     31.95 o 
  -4  10   5     4604.20     4563.77     67.11 o 
  -3  10   5     4293.44     4313.02     59.57 o 
  -2  10   5     2934.41     2875.66     36.48 o 
  -1  10   5       41.21       69.39      6.60 o 
   0  10   5    15261.81    15029.04    129.37 o 
   1  10   5     4702.22     4603.14     43.76 o 
   2  10   5     6189.91     6474.83     64.26 o 
   3  10   5      729.17      745.10     15.58 o 
   4  10   5      109.80      133.35     10.17 o 
   5  10   5     2957.32     2933.68     48.47 o 
   6  10   5       16.70       35.23      9.08 o 
   7  10   5      281.35      292.94     15.67 o 
   8  10   5      564.25      595.79     24.18 o 
   9  10   5     1002.47     1020.50     40.03 o 
  10  10   5       16.06       48.86     14.17 o 
  11  10   5      353.54      367.96     32.98 o 
  12  10   5     1151.55     1189.69     65.96 o 
 -11  11   5     2397.31     2499.10    106.15 o 
 -10  11   5       90.28      102.03     32.98 o 
  -9  11   5      848.87      900.32     53.59 o 
  -8  11   5      234.16      271.02     24.49 o 
  -7  11   5      776.84      842.18     57.71 o 
  -6  11   5       12.39       17.37     28.86 o 
  -5  11   5     6059.13     5781.77    211.26 o 
  -4  11   5     8123.07     8051.30    107.16 o 
  -3  11   5     2007.11     2019.98     35.77 o 
  -2  11   5     1932.96     1886.79     29.84 o 
  -1  11   5     3797.70     3629.21     41.80 o 
   0  11   5     5638.39     5509.30     60.19 o 
   1  11   5      903.89      879.72     20.82 o 
   2  11   5     3385.73     3369.70     42.91 o 
   3  11   5     3386.76     3392.16     55.94 o 
   4  11   5    11521.81    11844.82    166.48 o 
   5  11   5      673.28      713.75     24.39 o 
   6  11   5     4071.34     4132.59     64.18 o 
   7  11   5        1.94        1.09     10.51 o 
   8  11   5     5799.49     5967.54     97.76 o 
   9  11   5        0.90       18.61     25.25 o 
  10  11   5     3832.09     3861.62     83.96 o 
  11  11   5      183.82      243.33     71.11 o 
  12  11   5     1909.58     2008.56    122.64 o 
 -11  12   5       97.06      109.24     35.04 o 
 -10  12   5      542.47      546.20     52.56 o 
  -9  12   5      237.57      220.13     24.01 o 
  -8  12   5     4662.71     4545.51    107.90 o 
  -7  12   5       71.14       76.40     18.49 o 
  -6  12   5     1477.47     1440.26     72.14 o 
  -5  12   5     4619.74     4650.98    107.34 o 
  -4  12   5    10161.68    10269.63    133.81 o 
  -3  12   5     3587.86     3621.04     54.27 o 
  -2  12   5     1818.68     1698.14     28.61 o 
  -1  12   5      871.99      824.40     18.98 o 
   0  12   5     4319.74     4234.40     53.41 o 
   1  12   5     4315.42     4182.36     52.46 o 
   2  12   5      305.75      323.23     17.05 o 
   3  12   5     8480.97     8366.06    101.45 o 
   4  12   5     1093.12     1077.07     44.18 o 
   5  12   5     4111.98     4189.37    121.93 o 
   6  12   5      140.30      150.44     17.25 o 
   7  12   5      696.58      721.88     26.82 o 
   8  12   5       13.30        8.39     12.98 o 
   9  12   5     4980.40     5020.98    127.95 o 
  10  12   5       73.36      128.29     20.52 o 
  11  12   5     2150.39     2168.29     94.81 o 
 -11  13   5     2734.64     2679.45    115.42 o 
 -10  13   5      109.53      107.18     34.01 o 
  -9  13   5     1869.34     1932.02     63.08 o 
  -8  13   5      106.00      131.09     22.27 o 
  -7  13   5     4904.31     4660.42    125.21 o 
  -6  13   5     1201.74     1254.51     48.56 o 
  -5  13   5     7644.91     7417.46    312.77 o 
  -4  13   5      128.99      168.79     22.65 o 
  -3  13   5     5474.10     5323.87     75.58 o 
  -2  13   5      683.73      666.11     18.45 o 
  -1  13   5     2855.61     2750.85     38.17 o 
   0  13   5     1341.66     1286.51     26.89 o 
   1  13   5     8428.63     8251.27     92.31 o 
   2  13   5     5167.24     5172.46     71.58 o 
   3  13   5     1506.08     1475.97     29.97 o 
   4  13   5     2717.80     2646.56     60.33 o 
   5  13   5      282.27      291.53     20.86 o 
   6  13   5     2625.62     2575.19     60.28 o 
   7  13   5      173.51      198.51     24.14 o 
   8  13   5     1110.28     1141.35     45.75 o 
   9  13   5       75.90       51.53     31.95 o 
  10  13   5     1186.49     1195.16     97.90 o 
  11  13   5       14.29       -3.09     28.86 o 
 -10  14   5     2213.19     2186.84    104.09 o 
  -9  14   5     1325.74     1358.34     68.53 o 
  -8  14   5      369.58      393.50     34.01 o 
  -7  14   5       76.29       98.57     24.73 o 
  -6  14   5     1464.27     1434.22     86.57 o 
  -5  14   5     4616.83     4374.94    119.54 o 
  -4  14   5      222.88      213.58     16.53 o 
  -3  14   5     1144.32     1127.07     31.82 o 
  -2  14   5     3668.69     3641.82     49.14 o 
  -1  14   5     8103.22     7877.35     86.48 o 
   0  14   5       51.04       63.31      9.72 o 
   1  14   5     2830.98     2733.54     40.24 o 
   2  14   5      137.14      176.80     12.23 o 
   3  14   5     5905.40     5779.96     77.21 o 
   4  14   5     2108.69     2065.74     53.34 o 
   5  14   5     7547.79     7419.13    131.57 o 
   6  14   5       73.21      109.46     16.95 o 
   7  14   5     7518.17     7436.20    132.50 o 
   8  14   5        0.18        3.48     19.58 o 
   9  14   5     3792.75     3999.59    147.37 o 
  10  14   5      195.58      204.05     41.22 o 
 -10  15   5      175.56      209.20     41.22 o 
  -9  15   5     7396.83     7494.69    163.98 o 
  -8  15   5      111.85      102.27     22.78 o 
  -7  15   5     5960.38     5824.80    134.93 o 
  -6  15   5       98.92      122.27     22.45 o 
  -5  15   5     6841.29     6724.65    149.59 o 
  -4  15   5      169.29      146.24     17.99 o 
  -3  15   5     3377.04     3324.65     54.60 o 
  -2  15   5      569.78      581.47     21.22 o 
  -1  15   5     7455.25     7152.24    136.80 o 
   0  15   5      542.88      559.88     22.63 o 
   1  15   5     3600.77     3541.91     51.70 o 
   2  15   5      113.44      124.39     11.91 o 
   3  15   5     2561.02     2523.44     43.97 o 
   4  15   5       31.07       14.90     14.37 o 
   5  15   5      522.98      512.53     28.05 o 
   6  15   5     1425.54     1445.36     45.40 o 
   7  15   5      487.53      519.93     28.74 o 
   8  15   5      110.59      134.09     33.49 o 
   9  15   5       10.82       21.64     31.95 o 
  10  15   5        6.60       57.71     35.04 o 
  -9  16   5       41.93       41.17     21.64 o 
  -8  16   5      544.61      499.73     36.36 o 
  -7  16   5     2234.29     2254.68     73.75 o 
  -6  16   5       12.58       37.68     19.25 o 
  -5  16   5       47.89       41.33     20.05 o 
  -4  16   5      726.98      743.60     33.35 o 
  -3  16   5     2366.33     2408.10     60.84 o 
  -2  16   5        4.43       20.68     11.56 o 
  -1  16   5     5253.16     5083.73     98.85 o 
   0  16   5       35.06       35.51     13.66 o 
   1  16   5     9762.46     9448.09    139.56 o 
   2  16   5     1329.81     1332.38     31.61 o 
   3  16   5     2926.32     2882.96     58.27 o 
   4  16   5      461.24      463.74     27.68 o 
   5  16   5     7363.25     7123.67    131.00 o 
   6  16   5      195.59      196.53     21.53 o 
   7  16   5     6490.20     6455.97    122.51 o 
   8  16   5      200.82      227.04     22.73 o 
   9  16   5     2943.43     2881.44    123.67 o 
  -9  17   5     3589.38     3605.15    110.78 o 
  -8  17   5        8.66      -16.77     16.77 o 
  -7  17   5     3704.67     3676.57    101.09 o 
  -6  17   5      383.11      431.62     34.15 o 
  -5  17   5     3533.32     3419.60     95.98 o 
  -4  17   5       36.75       47.37     18.21 o 
  -3  17   5     7867.49     7925.95    174.18 o 
  -2  17   5        3.29       28.68     14.46 o 
  -1  17   5     5709.90     5439.94    105.82 o 
   0  17   5       18.81       13.90     13.38 o 
   1  17   5      578.91      549.71     25.12 o 
   2  17   5     1565.63     1592.55     37.65 o 
   3  17   5     2611.72     2460.59     54.22 o 
   4  17   5       21.15       36.35     17.56 o 
   5  17   5     1618.70     1569.95     50.20 o 
   6  17   5      248.02      279.38     50.79 o 
   7  17   5      130.55      164.44     23.46 o 
   8  17   5        5.57       13.91     16.60 o 
   9  17   5        0.68       23.70     35.04 o 
  -9  18   5       52.39       19.58     25.76 o 
  -8  18   5      272.79      327.80     33.18 o 
  -7  18   5      652.93      667.95     42.07 o 
  -6  18   5      910.97      961.52     49.72 o 
  -5  18   5      746.47      797.49     46.06 o 
  -4  18   5       12.86       12.42     20.54 o 
  -3  18   5     1153.15     1254.24     45.90 o 
  -2  18   5     2932.00     3123.00     73.37 o 
  -1  18   5     2347.31     2321.73     60.87 o 
   0  18   5       93.60      107.79     18.85 o 
   1  18   5     6614.68     6384.04    105.72 o 
   2  18   5       97.22      106.42     16.06 o 
   3  18   5     5665.62     5316.39    158.56 o 
   4  18   5      448.60      487.47     30.31 o 
   5  18   5     2680.34     2683.81     69.42 o 
   6  18   5      417.31      396.95     28.51 o 
   7  18   5     1565.83     1657.31     53.07 o 
   8  18   5       31.09       47.27     18.61 o 
  -8  19   5      396.72      456.02     37.84 o 
  -7  19   5     1881.07     1871.75     70.58 o 
  -6  19   5       53.54       68.44     26.79 o 
  -5  19   5     2626.73     2609.39    101.51 o 
  -4  19   5      102.46      142.22     35.04 o 
  -3  19   5     6541.65     6559.72    125.05 o 
  -2  19   5      821.81      916.36     38.65 o 
  -1  19   5      940.76      984.01     39.59 o 
   0  19   5     2311.83     2214.73     53.01 o 
   1  19   5     2294.68     2203.31     52.90 o 
   2  19   5      148.92      162.03     18.15 o 
   3  19   5      510.57      471.84     30.60 o 
   4  19   5     1403.71     1464.57     50.37 o 
   5  19   5     1352.46     1332.12     75.21 o 
   6  19   5     1686.87     1744.25     55.77 o 
   7  19   5        9.78       18.32     29.93 o 
   8  19   5     1422.56     1534.58     52.33 o 
  -7  20   5       62.20       82.89     25.91 o 
  -6  20   5     1619.65     1652.58     67.05 o 
  -5  20   5     1745.20     1547.90     87.60 o 
  -4  20   5      249.16      312.26     44.31 o 
  -3  20   5      896.67      945.99     92.23 o 
  -2  20   5      872.59      961.33     40.45 o 
  -1  20   5      773.07      824.71     33.31 o 
   0  20   5     2210.32     2197.39     56.45 o 
   1  20   5      733.91      729.58     31.23 o 
   2  20   5      893.18      852.87     38.61 o 
   3  20   5     3905.78     3765.04    129.33 o 
   4  20   5      321.91      344.71     28.88 o 
   5  20   5     1213.68     1160.01     46.53 o 
   6  20   5       11.72       22.82     18.62 o 
   7  20   5     1414.86     1484.71     55.79 o 
  -6  21   5       41.35       56.68     29.89 o 
  -5  21   5     2300.83     2307.42    112.33 o 
  -4  21   5     1854.62     1743.70     95.84 o 
  -3  21   5      130.13      118.34     25.13 o 
  -2  21   5      926.41      999.42     37.38 o 
  -1  21   5     1354.78     1360.74     42.86 o 
   0  21   5     2982.71     3091.53     67.30 o 
   1  21   5     1143.70     1110.54     55.19 o 
   2  21   5      278.26      316.96     39.24 o 
   3  21   5      557.35      534.32     46.89 o 
   4  21   5     2965.35     2924.03     94.43 o 
   5  21   5       74.73       23.96     23.02 o 
   6  21   5     2142.73     2188.41     65.10 o 
  -5  22   5        7.62        0.00     27.83 o 
  -4  22   5     3708.48     3651.02    110.92 o 
  -3  22   5      625.22      634.67     36.03 o 
  -2  22   5      389.24      413.77     30.26 o 
  -1  22   5      367.63      376.65     25.86 o 
   0  22   5     3297.11     3233.76     70.45 o 
   1  22   5       86.98       80.59     18.00 o 
   2  22   5      992.97      991.23     63.44 o 
   3  22   5      391.43      375.77     36.97 o 
   4  22   5      123.75      136.27     27.58 o 
   5  22   5      614.30      518.88     40.63 o 
  -4  23   5      970.51     1012.88     59.26 o 
  -3  23   5        6.39       -7.14     21.27 o 
  -2  23   5     1214.19     1235.41     61.16 o 
  -1  23   5      267.24      282.82     24.19 o 
   0  23   5      549.80      636.38     31.70 o 
   1  23   5      202.84      199.53     25.70 o 
   2  23   5     3043.39     3023.64     98.50 o 
   3  23   5        1.95       28.06     23.47 o 
   4  23   5     2599.80     2537.07     89.00 o 
  -2  24   5     2013.20     2107.66     64.96 o 
  -1  24   5        0.03       38.98     22.39 o 
   0  24   5      607.65      656.07     32.06 o 
   1  24   5      351.15      349.65     30.43 o 
   2  24   5      659.21      690.04     47.73 o 
 -12   0   6       34.54       55.65     27.83 o 
 -10   0   6      110.53       95.84     19.95 o 
  -8   0   6      909.54      986.24     57.71 o 
  -6   0   6     1773.71     1696.30     71.11 o 
  -4   0   6      535.84      542.75     42.25 o 
  -2   0   6     9011.25     8536.25    154.67 o 
   0   0   6     3846.44     3739.99     49.09 o 
   2   0   6    37267.70    38307.79    504.68 o 
   4   0   6     3064.56     3131.35     47.38 o 
   6   0   6    20984.40    20666.57    318.31 o 
   8   0   6     3475.39     3310.45     66.10 o 
  10   0   6     6090.30     5945.23    138.01 o 
  12   0   6     3816.51     3756.38    189.62 o 
 -13   1   6        1.69       15.46     18.22 o 
 -12   1   6     5333.63     5415.55    128.30 o 
 -11   1   6        1.17       20.79     14.25 o 
 -10   1   6     6164.12     6166.03    151.04 o 
  -9   1   6     1027.26     1027.37     28.45 o 
  -8   1   6    11936.64    12024.51    187.14 o 
  -7   1   6      387.54      467.06     28.39 o 
  -6   1   6    12904.10    13056.76    248.49 o 
  -5   1   6      740.71      823.45     37.78 o 
  -4   1   6     2146.84     2077.35     42.32 o 
  -3   1   6        8.57       41.98      9.91 o 
  -2   1   6    35817.25    34998.46    341.58 o 
  -1   1   6     2344.08     2772.33     29.45 o 
   0   1   6    23714.51    24051.42    168.14 o 
   1   1   6     4541.10     4701.21     40.75 o 
   2   1   6    12029.97    12227.17    106.98 o 
   3   1   6      127.61      180.32      7.85 o 
   4   1   6      469.28      440.86     11.58 o 
   5   1   6       25.87       82.09     14.62 o 
   6   1   6     4943.28     4877.15     61.96 o 
   7   1   6      269.42      284.41     12.15 o 
   8   1   6      110.60      111.70      9.96 o 
   9   1   6     3400.08     3245.85     52.39 o 
  10   1   6        3.92        8.41      9.50 o 
  11   1   6       15.03       49.24     19.19 o 
  12   1   6      176.05      203.58     36.79 o 
  13   1   6      210.77      274.71     41.52 o 
 -13   2   6     1323.52     1286.89     49.54 o 
 -12   2   6      612.15      575.90     32.11 o 
 -11   2   6      115.26      143.77     49.98 o 
 -10   2   6       62.63       48.28     18.78 o 
  -9   2   6      604.52      643.15     24.07 o 
  -8   2   6        2.96       29.52     16.56 o 
  -7   2   6     4019.33     4187.47     66.24 o 
  -6   2   6      701.39      685.81     33.77 o 
  -5   2   6     6735.24     6948.66     95.10 o 
  -4   2   6      238.30      206.28     12.98 o 
  -3   2   6       77.60      140.43     11.25 o 
  -2   2   6     6350.98     6076.40     56.66 o 
  -1   2   6     8035.39     8300.92     74.28 o 
   0   2   6     7618.93     7301.83     54.94 o 
   1   2   6      245.97      233.92      6.58 o 
   2   2   6    11407.24    11223.40    103.21 o 
   3   2   6     7587.35     7790.76     65.86 o 
   4   2   6     9335.51     9220.02     84.36 o 
   5   2   6      911.79      948.35     24.08 o 
   6   2   6     8517.52     8158.14     96.25 o 
   7   2   6     1457.05     1429.77     26.18 o 
   8   2   6    10254.11     9905.18    128.57 o 
   9   2   6     1907.60     1838.12     35.94 o 
  10   2   6     3656.15     3647.42     58.05 o 
  11   2   6      605.00      644.35     25.75 o 
  12   2   6     4520.00     4497.95    150.11 o 
  13   2   6      245.96      347.60     62.86 o 
 -13   3   6        7.33       16.43     18.49 o 
 -12   3   6     2496.62     2528.35     86.05 o 
 -11   3   6       20.49       26.94     18.04 o 
 -10   3   6     2441.34     2389.75     68.79 o 
  -9   3   6      599.41      596.96     25.17 o 
  -8   3   6     7393.12     7245.97    105.05 o 
  -7   3   6      335.25      349.09     16.60 o 
  -6   3   6     9383.56     9246.15    127.27 o 
  -5   3   6     2302.49     2349.03     39.20 o 
  -4   3   6    35229.17    35528.04    386.18 o 
  -3   3   6     1165.86     1174.66     23.44 o 
  -2   3   6      932.52      799.07     12.78 o 
  -1   3   6     2426.45     2402.18     25.46 o 
   0   3   6     5944.58     5652.45     46.54 o 
   1   3   6    17691.61    17791.12    133.97 o 
   2   3   6     6635.74     6590.81     63.85 o 
   3   3   6     2006.43     2007.59     23.02 o 
   4   3   6     7531.42     7764.38     72.55 o 
   5   3   6     1921.93     1893.92     26.10 o 
   6   3   6       28.47       77.14      8.47 o 
   7   3   6     4368.12     4222.96     62.50 o 
   8   3   6      926.33      933.76     24.29 o 
   9   3   6     4766.61     4532.95     68.08 o 
  10   3   6      186.62      206.87     13.96 o 
  11   3   6     1385.46     1440.88     54.60 o 
  12   3   6        8.77       13.91     22.95 o 
  13   3   6      626.89      789.84     62.30 o 
 -12   4   6     1157.37     1048.08     63.89 o 
 -11   4   6     2486.31     2373.37     96.87 o 
 -10   4   6       36.38       29.40     18.49 o 
  -9   4   6     6047.63     5957.46    103.42 o 
  -8   4   6     1220.81     1218.27     34.90 o 
  -7   4   6     5097.68     4969.32     87.72 o 
  -6   4   6       45.24       85.55     11.75 o 
  -5   4   6     7551.18     7404.13    104.50 o 
  -4   4   6      411.30      403.98     14.54 o 
  -3   4   6    14446.97    14468.82    151.39 o 
  -2   4   6     1167.67     1123.48     15.37 o 
  -1   4   6    10070.98     9795.32     82.17 o 
   0   4   6     9127.27     9221.62     68.95 o 
   1   4   6     9169.78     9313.82     73.18 o 
   2   4   6      199.34      214.10      9.51 o 
   3   4   6     2019.41     1998.58     24.27 o 
   4   4   6    15800.56    15923.07    147.84 o 
   5   4   6     6072.90     6096.61     75.41 o 
   6   4   6     1954.75     1960.06     37.20 o 
   7   4   6      406.11      400.29     15.96 o 
   8   4   6     8675.24     8381.17    112.10 o 
   9   4   6      268.55      267.47     15.26 o 
  10   4   6     2647.84     2609.79     46.48 o 
  11   4   6       27.44       36.42     12.91 o 
  12   4   6     2144.43     2182.30     78.12 o 
  13   4   6       18.78      114.00     32.37 o 
 -12   5   6      919.80      969.75     60.80 o 
 -11   5   6       15.48       90.69     29.89 o 
 -10   5   6     2398.28     2255.89     93.78 o 
  -9   5   6      368.80      332.84     19.87 o 
  -8   5   6     1134.18     1174.50     34.48 o 
  -7   5   6      317.60      369.26     22.42 o 
  -6   5   6     4664.19     4593.05     81.99 o 
  -5   5   6     4009.39     4056.14     73.50 o 
  -4   5   6    10856.91    10903.97    141.17 o 
  -3   5   6     2275.07     2312.07     36.12 o 
  -2   5   6     3928.47     4033.48     37.72 o 
  -1   5   6    13844.66    13774.77    107.35 o 
   0   5   6       66.24       83.08      5.53 o 
   1   5   6       83.37      169.89      9.03 o 
   2   5   6     9414.56     9501.11     89.52 o 
   3   5   6    33579.89    33890.21    284.23 o 
   4   5   6      828.81      855.31     16.05 o 
   5   5   6    12815.43    12543.77    130.34 o 
   6   5   6      147.95      159.86     10.26 o 
   7   5   6     8985.23     8765.97    116.06 o 
   8   5   6        6.54       25.73     10.01 o 
   9   5   6     1975.68     1863.98     37.40 o 
  10   5   6      283.96      302.25     16.40 o 
  11   5   6     5161.98     4929.37     86.60 o 
  12   5   6        0.46       14.89     16.30 o 
 -12   6   6        1.69       32.98     26.79 o 
 -11   6   6     7130.50     6954.20    212.29 o 
 -10   6   6       52.38       73.17     27.83 o 
  -9   6   6     7656.48     7775.79    156.75 o 
  -8   6   6       64.06       78.75     15.25 o 
  -7   6   6     8341.03     8110.34    132.92 o 
  -6   6   6        9.13       42.69     12.04 o 
  -5   6   6     8640.15     8650.03    138.50 o 
  -4   6   6      669.33      687.48     21.30 o 
  -3   6   6    41035.90    40963.44    406.37 o 
  -2   6   6     1560.53     1552.38     22.63 o 
  -1   6   6     8007.50     7793.89     67.55 o 
   0   6   6       49.75       50.78      5.30 o 
   1   6   6    11294.71    11324.62     90.83 o 
   2   6   6     1548.90     1621.87     22.08 o 
   3   6   6     4640.34     4618.53     46.76 o 
   4   6   6     1719.78     1723.06     25.50 o 
   5   6   6     3954.70     3963.40     49.08 o 
   6   6   6     2658.69     2737.09     37.64 o 
   7   6   6     1466.81     1432.56     31.07 o 
   8   6   6      128.90      141.90     12.93 o 
   9   6   6     1312.89     1310.90     31.26 o 
  10   6   6     1906.06     1951.34     45.67 o 
  11   6   6       43.98       49.01     14.00 o 
  12   6   6      163.67      244.87     23.72 o 
 -12   7   6       12.39       47.41     27.83 o 
 -11   7   6      156.20      179.32     35.04 o 
 -10   7   6     1093.38     1025.40     63.89 o 
  -9   7   6       46.66       65.29     16.20 o 
  -8   7   6      260.77      273.68     22.74 o 
  -7   7   6      560.83      552.08     30.19 o 
  -6   7   6      187.98      215.50     19.31 o 
  -5   7   6       36.46       75.02     27.83 o 
  -4   7   6      494.48      615.28     20.37 o 
  -3   7   6    17981.32    18031.49    202.26 o 
  -2   7   6     4215.10     4254.60     44.35 o 
  -1   7   6     3487.73     3280.55     33.67 o 
   0   7   6     2020.81     2197.48     23.99 o 
   1   7   6     8851.17     8996.83     74.14 o 
   2   7   6      124.34      184.13      8.29 o 
   3   7   6    13037.04    12853.94    114.39 o 
   4   7   6        1.46       27.79      6.83 o 
   5   7   6    19434.50    19544.38    214.61 o 
   6   7   6     2403.94     2555.41     36.62 o 
   7   7   6     7986.83     7868.76     95.41 o 
   8   7   6      114.27      104.62     12.57 o 
   9   7   6     6073.51     5917.28     99.42 o 
  10   7   6      195.07      210.87     18.22 o 
  11   7   6     6384.72     6279.04    140.82 o 
  12   7   6       81.50      131.52     29.97 o 
 -12   8   6      375.70      373.06     42.25 o 
 -11   8   6     5535.55     5590.77    182.41 o 
 -10   8   6       47.39       53.59     28.86 o 
  -9   8   6     4900.47     4971.25    111.24 o 
  -8   8   6     2188.09     2184.88     62.35 o 
  -7   8   6    12172.12    11934.95    227.92 o 
  -6   8   6      199.61      213.61     20.25 o 
  -5   8   6    13897.36    13901.68    258.88 o 
  -4   8   6      909.33      988.48     23.04 o 
  -3   8   6    17638.19    17316.73    183.89 o 
  -2   8   6        0.76       31.86      6.10 o 
  -1   8   6    14044.49    13930.45    129.46 o 
   0   8   6      164.08      177.66      8.95 o 
   1   8   6    11296.55    10986.76     95.34 o 
   2   8   6      292.96      353.21     10.47 o 
   3   8   6    15237.09    15362.93    143.29 o 
   4   8   6      667.28      645.25     17.76 o 
   5   8   6      959.39      990.10     22.49 o 
   6   8   6       32.36       45.04      9.71 o 
   7   8   6     2186.85     2243.99     37.59 o 
   8   8   6        4.55        9.77     11.70 o 
   9   8   6        3.11       50.90     13.18 o 
  10   8   6        5.08       19.87     12.90 o 
  11   8   6      538.31      530.64     25.38 o 
  12   8   6        7.90       33.33     36.07 o 
 -12   9   6       93.90      137.06     34.01 o 
 -11   9   6      153.39      178.29     36.07 o 
 -10   9   6      565.69      659.56     53.59 o 
  -9   9   6      221.53      234.24     22.78 o 
  -8   9   6       10.04        9.86     18.55 o 
  -7   9   6     2444.14     2520.82     68.63 o 
  -6   9   6      347.40      346.14     24.94 o 
  -5   9   6      707.74      639.52     32.27 o 
  -4   9   6     1705.70     1641.65     33.14 o 
  -3   9   6     1281.17     1265.76     26.59 o 
  -2   9   6      153.52      184.21      9.47 o 
  -1   9   6     8180.74     8045.15     91.82 o 
   0   9   6        5.87       34.56      6.17 o 
   1   9   6    21587.39    21721.96    195.92 o 
   2   9   6     3793.38     3733.47     46.14 o 
   3   9   6    10994.61    10926.52    113.15 o 
   4   9   6      266.47      311.45     13.26 o 
   5   9   6     3963.65     3876.66     59.79 o 
   6   9   6        0.95       30.76      8.87 o 
   7   9   6     9872.99     9817.70    145.75 o 
   8   9   6      141.02      158.95     13.62 o 
   9   9   6     8845.86     8492.01    135.12 o 
  10   9   6      937.86      917.95     32.43 o 
  11   9   6     3350.82     3481.59     98.08 o 
  12   9   6       93.19      136.32     51.01 o 
 -11  10   6     2682.02     2719.64    113.36 o 
 -10  10   6        0.48       12.37     25.76 o 
  -9  10   6     4781.51     4763.69    110.83 o 
  -8  10   6       74.52       78.71     18.49 o 
  -7  10   6    10338.59    10209.77    202.33 o 
  -6  10   6       65.58       74.43     16.84 o 
  -5  10   6     9299.46     9236.85    183.87 o 
  -4  10   6      153.82      194.81     14.11 o 
  -3  10   6     4573.07     4611.54     59.15 o 
  -2  10   6     3546.33     3624.66     46.77 o 
  -1  10   6    17152.10    16770.71    159.24 o 
   0  10   6        9.16       36.96      7.05 o 
   1  10   6    13919.90    14089.18    125.12 o 
   2  10   6     1090.23     1063.94     22.93 o 
   3  10   6     5134.55     4946.70     61.72 o 
   4  10   6      629.96      598.96     19.88 o 
   5  10   6     2620.40     2591.44     45.66 o 
   6  10   6     3302.31     3279.93     54.61 o 
   7  10   6      317.48      376.33     20.80 o 
   8  10   6       52.99      117.43     14.62 o 
   9  10   6       85.93      131.72     18.39 o 
  10  10   6     1507.97     1460.33     41.53 o 
  11  10   6       27.94       66.47     28.86 o 
  12  10   6      174.62      413.25     59.77 o 
 -11  11   6       38.03       45.34     29.89 o 
 -10  11   6     1796.80     1848.82     91.72 o 
  -9  11   6        1.86       12.09     15.81 o 
  -8  11   6     2520.17     2652.98     74.06 o 
  -7  11   6       49.30       88.50     20.10 o 
  -6  11   6     2763.80     2871.30    217.45 o 
  -5  11   6     2961.36     2906.89     77.15 o 
  -4  11   6      331.28      359.79     21.04 o 
  -3  11   6       60.05      127.14     12.19 o 
  -2  11   6     6786.54     6688.46     76.76 o 
  -1  11   6     7460.89     7377.22     83.33 o 
   0  11   6     3012.95     2986.83     41.46 o 
   1  11   6     8096.40     7928.78     91.16 o 
   2  11   6      833.32      828.25     20.29 o 
   3  11   6     9939.75     9808.97    117.58 o 
   4  11   6      139.05      124.17     12.63 o 
   5  11   6     2592.47     2553.41     45.82 o 
   6  11   6     2602.28     2577.59     47.07 o 
   7  11   6     8940.73     9047.20    123.49 o 
   8  11   6      134.77      171.33     18.14 o 
   9  11   6     2528.55     2573.41     64.98 o 
  10  11   6      429.09      416.49     32.52 o 
  11  11   6     2814.84     2877.24     89.69 o 
 -11  12   6     1671.89     1614.88     86.57 o 
 -10  12   6       35.51       69.05     31.95 o 
  -9  12   6     3568.31     3588.03    128.30 o 
  -8  12   6     1696.67     1597.00     56.30 o 
  -7  12   6     6020.00     5906.46    133.14 o 
  -6  12   6     1044.32     1089.10     44.90 o 
  -5  12   6     2793.87     2660.68    169.01 o 
  -4  12   6     1322.82     1400.87     32.97 o 
  -3  12   6     7495.81     7369.57     95.58 o 
  -2  12   6     1839.38     1874.30     31.19 o 
  -1  12   6     4009.22     3896.98     51.21 o 
   0  12   6     2912.96     2900.99     41.31 o 
   1  12   6     7918.96     7942.35     88.91 o 
   2  12   6     2152.99     2135.25     38.26 o 
   3  12   6       31.09       53.28      9.34 o 
   4  12   6     2748.15     2679.42     54.74 o 
   5  12   6     3944.30     4030.37     72.74 o 
   6  12   6     2033.23     1962.03     45.06 o 
   7  12   6      435.21      478.21     22.82 o 
   8  12   6     6032.16     6186.64    115.58 o 
   9  12   6      493.31      504.19     36.62 o 
  10  12   6      567.29      606.38     37.52 o 
  11  12   6      217.82      272.07     41.22 o 
 -10  13   6     1340.58     1460.30     83.48 o 
  -9  13   6        9.35       -5.76     16.97 o 
  -8  13   6     6509.76     6434.60    144.01 o 
  -7  13   6      135.35      144.42     22.03 o 
  -6  13   6     4592.19     4491.70    175.71 o 
  -5  13   6      234.29      235.56     25.23 o 
  -4  13   6     5536.03     5615.78     83.68 o 
  -3  13   6     2888.57     2914.26     48.79 o 
  -2  13   6     2289.69     2167.11     34.74 o 
  -1  13   6     1664.63     1676.90     30.04 o 
   0  13   6     9718.53     9659.96    106.69 o 
   1  13   6      254.88      255.27     12.64 o 
   2  13   6      226.23      235.17     14.57 o 
   3  13   6     1309.51     1283.11     28.51 o 
   4  13   6     3969.70     3923.79     80.55 o 
   5  13   6     8668.80     8473.01    146.19 o 
   6  13   6     1013.35      971.75     36.08 o 
   7  13   6     1290.17     1311.87     42.06 o 
   8  13   6      280.91      299.61     26.74 o 
   9  13   6     1590.06     1635.88     94.30 o 
  10  13   6      163.34      162.83     38.13 o 
 -10  14   6      254.95      287.53     46.38 o 
  -9  14   6      916.10      927.17     45.19 o 
  -8  14   6      400.60      444.69     33.31 o 
  -7  14   6      561.48      630.07     44.31 o 
  -6  14   6       67.86      109.40     21.51 o 
  -5  14   6     2608.19     2627.87     93.27 o 
  -4  14   6      955.37     1000.36     29.64 o 
  -3  14   6     2473.60     2522.32     45.34 o 
  -2  14   6       70.95       95.99     11.11 o 
  -1  14   6      818.56      821.77     28.57 o 
   0  14   6     7368.89     7331.01     92.86 o 
   1  14   6      132.13      150.78     11.34 o 
   2  14   6     4992.85     4868.18     70.65 o 
   3  14   6     2103.90     2124.01     39.14 o 
   4  14   6     4790.48     4647.55     92.46 o 
   5  14   6       26.72       53.87     15.51 o 
   6  14   6     2869.11     2835.55     66.78 o 
   7  14   6      904.59      893.73     37.71 o 
   8  14   6     6302.66     6516.68    144.09 o 
   9  14   6        0.28        5.15     31.95 o 
  10  14   6     1909.24     2094.09     99.96 o 
 -10  15   6     2112.78     2188.90    108.21 o 
  -9  15   6       56.92       71.53     27.31 o 
  -8  15   6     3060.86     3219.82     90.77 o 
  -7  15   6       51.11       36.34     21.13 o 
  -6  15   6     7676.02     7566.32    167.04 o 
  -5  15   6      345.97      298.96     28.71 o 
  -4  15   6     6237.49     6206.17    130.72 o 
  -3  15   6     1400.20     1409.07     35.91 o 
  -2  15   6     8747.52     8766.96    130.87 o 
  -1  15   6       84.09      118.03     17.13 o 
   0  15   6      429.49      397.15     24.01 o 
   1  15   6       77.72       87.08     13.27 o 
   2  15   6    10678.64    10402.43    139.97 o 
   3  15   6        4.09       -1.26     11.26 o 
   4  15   6      928.19      820.98     40.23 o 
   5  15   6     1537.57     1477.15     54.49 o 
   6  15   6      474.05      465.29     27.71 o 
   7  15   6       43.94       58.76     16.95 o 
   8  15   6        5.63       -9.71     18.28 o 
   9  15   6      649.51      715.21     61.83 o 
  10  15   6      477.05      522.49     53.59 o 
  -9  16   6        5.67        4.40     19.25 o 
  -8  16   6      250.58      267.18     29.45 o 
  -7  16   6      237.48      229.88     28.34 o 
  -6  16   6      127.13      154.88     32.98 o 
  -5  16   6     1191.12     1161.25     62.86 o 
  -4  16   6      149.73      133.89     19.02 o 
  -3  16   6      316.00      329.65     25.14 o 
  -2  16   6     3493.15     3528.79     77.50 o 
  -1  16   6       71.87       59.78     21.86 o 
   0  16   6     1058.01     1109.82     39.61 o 
   1  16   6       91.28       98.15     17.12 o 
   2  16   6     5821.17     5700.78     94.78 o 
   3  16   6     1708.90     1678.21     43.35 o 
   4  16   6     4564.67     4605.60     96.00 o 
   5  16   6      456.95      446.54     27.79 o 
   6  16   6     5241.08     5202.13    104.87 o 
   7  16   6       72.10       71.19     18.56 o 
   8  16   6     1939.16     2050.09     58.27 o 
   9  16   6        5.25       30.92     32.98 o 
  -9  17   6        5.27       15.85     20.21 o 
  -8  17   6     2344.35     2504.64    120.06 o 
  -7  17   6       25.46       26.61     21.79 o 
  -6  17   6     2759.96     2882.18    181.89 o 
  -5  17   6        3.40       15.85     18.49 o 
  -4  17   6     7607.21     7751.40    231.38 o 
  -3  17   6      822.68      852.43     36.47 o 
  -2  17   6     5805.40     5745.46    111.39 o 
  -1  17   6        2.99       15.59     14.07 o 
   0  17   6     2629.65     2533.25     63.83 o 
   1  17   6       33.04       35.76     14.84 o 
   2  17   6     3269.37     3168.04     61.74 o 
   3  17   6        3.54       10.40     13.83 o 
   4  17   6     1353.17     1314.31     46.44 o 
   5  17   6     1997.77     2064.11     59.07 o 
   6  17   6      452.44      448.82     29.17 o 
   7  17   6       32.33       52.06     17.94 o 
   8  17   6       61.38       87.59     19.69 o 
   9  17   6       40.12       41.22     36.07 o 
  -8  18   6      433.97      416.91     35.89 o 
  -7  18   6       73.87      119.36     25.48 o 
  -6  18   6      389.61      422.01     36.24 o 
  -5  18   6      842.47      879.48     48.26 o 
  -4  18   6      421.57      469.53     50.50 o 
  -3  18   6      972.17     1119.83     57.48 o 
  -2  18   6     4434.79     4442.04    126.47 o 
  -1  18   6      416.10      414.09     31.53 o 
   0  18   6      108.64      114.08     19.02 o 
   1  18   6      157.62      175.26     18.34 o 
   2  18   6     3246.13     3180.60     74.61 o 
   3  18   6     1068.16     1089.53     45.72 o 
   4  18   6     3660.16     3505.30    139.03 o 
   5  18   6      135.30      122.76     21.37 o 
   6  18   6     3632.21     3510.23    116.15 o 
   7  18   6      423.42      415.09     38.19 o 
   8  18   6     1481.96     1528.94     51.49 o 
  -8  19   6     3150.19     3097.85    126.76 o 
  -7  19   6      291.60      255.12     31.67 o 
  -6  19   6      968.12     1082.01     76.78 o 
  -5  19   6       45.72       73.23     24.27 o 
  -4  19   6     2319.37     2411.50    111.30 o 
  -3  19   6      699.21      650.74     41.17 o 
  -2  19   6     3229.78     3319.08     78.71 o 
  -1  19   6     1014.63     1033.73     41.44 o 
   0  19   6     5083.92     4868.69    138.04 o 
   1  19   6      187.16      229.48     20.14 o 
   2  19   6      286.23      342.45     25.91 o 
   3  19   6      945.48      911.22     49.82 o 
   4  19   6      963.28      969.15     74.19 o 
   5  19   6     1087.45     1110.72     45.68 o 
   6  19   6      551.19      583.14     34.55 o 
   7  19   6      815.64      833.15     39.84 o 
   8  19   6      386.65      447.77     37.10 o 
  -7  20   6      657.10      661.24     44.81 o 
  -6  20   6      113.63      148.26     32.46 o 
  -5  20   6     4309.86     4119.14    158.71 o 
  -4  20   6      573.90      586.39     56.68 o 
  -3  20   6      623.00      650.72     69.05 o 
  -2  20   6       23.67       47.24     17.23 o 
  -1  20   6     1133.92     1234.68     46.01 o 
   0  20   6     2703.71     2666.62     61.17 o 
   1  20   6     1144.35     1175.39     39.01 o 
   2  20   6      818.96      823.14     38.67 o 
   3  20   6     2541.15     2395.74     88.63 o 
   4  20   6     2683.18     2558.87     86.27 o 
   5  20   6       74.76       74.62     21.64 o 
   6  20   6      477.37      497.00     33.01 o 
   7  20   6        5.08       18.70     18.92 o 
  -6  21   6     1514.54     1491.22     87.60 o 
  -5  21   6      467.08      478.18     53.59 o 
  -4  21   6      459.42      403.98     50.50 o 
  -3  21   6       16.52       37.56     22.15 o 
  -2  21   6      592.81      624.91     34.29 o 
  -1  21   6     2899.68     2856.40     66.34 o 
   0  21   6     1591.32     1476.63     45.20 o 
   1  21   6     1085.82     1115.47     39.26 o 
   2  21   6      415.77      361.22     28.40 o 
   3  21   6     2295.73     2155.10     80.38 o 
   4  21   6      218.04      229.57     31.54 o 
   5  21   6      160.13      195.30     25.24 o 
   6  21   6      400.20      444.92     32.74 o 
  -5  22   6     1144.41     1143.92     80.38 o 
  -4  22   6       87.60       76.26     35.04 o 
  -3  22   6     2474.16     2551.36     89.93 o 
  -2  22   6      111.60      113.11     21.87 o 
  -1  22   6     1212.72     1286.06     43.00 o 
   0  22   6     1306.45     1285.38     42.71 o 
   1  22   6     2314.10     2291.38     67.91 o 
   2  22   6      481.25      456.80     33.34 o 
   3  22   6      439.97      487.55     41.05 o 
   4  22   6       24.49       21.53     23.28 o 
   5  22   6     1183.10     1119.80    100.99 o 
  -4  23   6      112.89       80.91     26.93 o 
  -3  23   6      955.08      881.19     61.83 o 
  -2  23   6      111.48      121.38     22.99 o 
  -1  23   6      313.66      343.04     33.91 o 
   0  23   6       87.29       74.75     18.44 o 
   1  23   6     3094.09     3096.57     80.29 o 
   2  23   6      507.76      453.75     40.79 o 
   3  23   6      876.33      821.69     50.14 o 
  -1  24   6     2774.30     2866.99     97.39 o 
   0  24   6      120.88      149.93     35.82 o 
   1  24   6     1348.11     1367.49     51.93 o 
 -11   0   7     1602.65     1566.45     79.35 o 
  -9   0   7      613.54      601.98     32.86 o 
  -7   0   7      261.42      240.12     35.04 o 
  -5   0   7      181.47      185.50     29.89 o 
  -3   0   7       27.34      115.96     35.59 o 
  -1   0   7    35731.95    35980.66    384.12 o 
   1   0   7     3015.75     2979.24     38.05 o 
   3   0   7    10738.79    11281.48    129.52 o 
   5   0   7    13475.70    13317.00    184.67 o 
   7   0   7    27568.05    26923.38    414.76 o 
   9   0   7     3697.23     3469.87     72.51 o 
  11   0   7     4837.95     5034.54    231.88 o 
 -12   1   7      136.99      176.69     24.40 o 
 -11   1   7     2439.63     2339.82     70.32 o 
 -10   1   7      174.53      186.21     30.40 o 
  -9   1   7    11235.19    11374.49    218.38 o 
  -8   1   7       38.63       53.77     26.79 o 
  -7   1   7    12676.90    12960.46    205.25 o 
  -6   1   7      501.25      582.26     26.26 o 
  -5   1   7    18471.19    18678.93    282.99 o 
  -4   1   7       18.85       20.77      9.71 o 
  -3   1   7    21176.72    21105.47    262.02 o 
  -2   1   7      616.96      705.29     13.74 o 
  -1   1   7    20818.05    19940.05    160.64 o 
   0   1   7      178.77      227.97      8.95 o 
   1   1   7    22070.01    22014.98    155.36 o 
   2   1   7      188.47      219.95      8.54 o 
   3   1   7     7824.56     7867.65     67.96 o 
   4   1   7     2790.21     2898.37     33.17 o 
   5   1   7     9214.08     9120.42    101.86 o 
   6   1   7      383.14      406.59     22.50 o 
   7   1   7      130.86      135.97     11.68 o 
   8   1   7      345.47      362.96     15.02 o 
   9   1   7     3889.50     3737.98     60.47 o 
  10   1   7       25.46       38.71     11.15 o 
  11   1   7      287.34      295.73     20.12 o 
  12   1   7      601.78      667.73     53.70 o 
 -12   2   7     1263.85     1210.68     49.91 o 
 -11   2   7      392.11      408.08     30.96 o 
 -10   2   7      341.39      366.88     40.19 o 
  -9   2   7      415.76      461.13     28.17 o 
  -8   2   7     4052.56     4031.19     93.06 o 
  -7   2   7      559.35      569.19     25.28 o 
  -6   2   7      565.39      667.94     22.98 o 
  -5   2   7      619.73      633.06     26.46 o 
  -4   2   7    15495.94    16129.60    205.18 o 
  -3   2   7     2958.34     2942.69     48.89 o 
  -2   2   7     5772.71     5462.14     68.84 o 
  -1   2   7     3450.03     3185.04     34.16 o 
   0   2   7     1297.69     1220.03     18.45 o 
   1   2   7    16970.45    16971.96    119.68 o 
   2   2   7     3209.73     3513.97     38.76 o 
   3   2   7     7762.60     7551.48     67.77 o 
   4   2   7    12437.55    12832.09    116.01 o 
   5   2   7    18181.48    18247.72    174.88 o 
   6   2   7       38.00       35.38      8.48 o 
   7   2   7     6532.11     6212.46     79.11 o 
   8   2   7       23.30       61.97     11.36 o 
   9   2   7     8314.45     7999.04    110.56 o 
  10   2   7       14.98       21.61     10.97 o 
  11   2   7     3513.00     3542.72     68.86 o 
  12   2   7      331.48      350.83     28.56 o 
 -12   3   7      106.61      149.16     23.28 o 
 -11   3   7     6288.62     5982.38    191.68 o 
 -10   3   7      426.81      455.51     43.28 o 
  -9   3   7     4004.02     4039.94    175.19 o 
  -8   3   7        7.85       47.65     18.55 o 
  -7   3   7     7282.48     7198.90    121.04 o 
  -6   3   7        0.97        7.66     13.50 o 
  -5   3   7    13682.19    13485.11    190.84 o 
  -4   3   7       82.72      103.62      9.99 o 
  -3   3   7    10126.06     9954.64    118.15 o 
  -2   3   7      117.47      123.32      6.83 o 
  -1   3   7    12958.56    12829.93    106.29 o 
   0   3   7     2217.06     2169.52     22.57 o 
   1   3   7    13267.06    13040.19     94.58 o 
   2   3   7      751.62      716.42     15.68 o 
   3   3   7    16730.67    16867.52    140.71 o 
   4   3   7     3799.53     3714.08     53.60 o 
   5   3   7     3113.04     3135.16     39.15 o 
   6   3   7     3819.38     3703.18     52.24 o 
   7   3   7     4004.75     3935.88     61.34 o 
   8   3   7     1212.07     1157.21     28.96 o 
   9   3   7       66.05       90.40     12.83 o 
  10   3   7     1641.69     1599.45     47.51 o 
  11   3   7       20.57       20.74     11.15 o 
  12   3   7     2122.40     2235.88     64.23 o 
 -12   4   7      533.08      625.55     52.56 o 
 -11   4   7        5.97       -8.24     24.73 o 
 -10   4   7     4731.09     4665.33    157.68 o 
  -9   4   7     2375.48     2285.71     63.82 o 
  -8   4   7     1870.03     1793.42     63.38 o 
  -7   4   7      152.06      209.73     20.25 o 
  -6   4   7    12112.71    11991.87    226.85 o 
  -5   4   7      115.80      123.86     16.57 o 
  -4   4   7     2802.30     2619.57     51.68 o 
  -3   4   7    14449.76    14530.83    185.46 o 
  -2   4   7    23923.94    23352.83    226.20 o 
  -1   4   7     2625.68     2793.24     29.80 o 
   0   4   7     2659.85     2572.56     26.03 o 
   1   4   7    23663.10    23825.22    192.68 o 
   2   4   7     6136.01     6210.81     71.04 o 
   3   4   7     9890.19     9926.54     96.83 o 
   4   4   7     1444.22     1391.45     28.34 o 
   5   4   7     3767.67     3858.24     58.28 o 
   6   4   7     2853.00     2849.61     43.30 o 
   7   4   7     1160.68     1145.93     31.64 o 
   8   4   7     1194.08     1148.91     28.96 o 
   9   4   7     6040.92     5805.40     85.74 o 
  10   4   7       75.01       79.39     17.52 o 
  11   4   7     4308.66     4280.87     79.18 o 
  12   4   7        4.63       48.18     34.07 o 
 -12   5   7       89.23       73.17     29.89 o 
 -11   5   7     1805.60     1765.34     85.54 o 
 -10   5   7       79.02       63.89     28.86 o 
  -9   5   7     1043.68     1059.27     41.96 o 
  -8   5   7      239.63      259.07     36.07 o 
  -7   5   7     2785.82     2805.28     72.37 o 
  -6   5   7     2384.45     2464.26     66.47 o 
  -5   5   7     6695.40     6672.13    174.16 o 
  -4   5   7     1170.34     1232.06     60.55 o 
  -3   5   7     7114.67     6909.36     88.04 o 
  -2   5   7     4108.57     4143.06     53.42 o 
  -1   5   7     5539.74     5627.91     51.73 o 
   0   5   7     3712.95     3770.03     45.75 o 
   1   5   7     6789.48     7019.44     62.75 o 
   2   5   7     7409.74     7373.19     76.41 o 
   3   5   7     2013.75     1949.23     25.32 o 
   4   5   7     1378.71     1405.69     24.70 o 
   5   5   7     1509.32     1541.32     29.07 o 
   6   5   7     6108.64     5949.11     76.70 o 
   7   5   7     2297.26     2224.30     41.86 o 
   8   5   7     3041.87     3034.44     52.47 o 
   9   5   7       73.31       55.20     16.24 o 
  10   5   7     5522.50     5282.32     80.94 o 
  11   5   7       77.81       89.24     23.65 o 
  12   5   7     1462.51     1566.28     52.52 o 
 -12   6   7     1993.58     2190.96     97.90 o 
 -11   6   7      579.12      598.75     51.53 o 
 -10   6   7     4936.46     4928.12    166.95 o 
  -9   6   7     1314.53     1340.90     47.39 o 
  -8   6   7     6958.15     6855.88    143.61 o 
  -7   6   7     3391.87     3522.74     85.44 o 
  -6   6   7    15972.81    15474.27    286.89 o 
  -5   6   7     2152.88     2146.71     59.31 o 
  -4   6   7     5398.66     5280.84     88.70 o 
  -3   6   7      220.08      289.70     13.11 o 
  -2   6   7     5829.04     5738.18     61.34 o 
  -1   6   7     9088.83     9424.23     77.27 o 
   0   6   7    24755.78    25090.29    207.60 o 
   1   6   7       15.33       24.85      4.75 o 
   2   6   7    21013.29    21163.51    191.17 o 
   3   6   7     3261.87     3271.77     36.71 o 
   4   6   7      256.07      250.89     11.05 o 
   5   6   7      250.88      256.85     14.80 o 
   6   6   7     4721.55     4691.05     63.99 o 
   7   6   7     2432.74     2392.13     47.22 o 
   8   6   7     1134.84     1090.38     29.14 o 
   9   6   7     1515.69     1492.72     34.93 o 
  10   6   7      190.94      222.76     19.05 o 
  11   6   7      982.48      981.92     33.59 o 
  12   6   7      338.01      330.65     35.02 o 
 -12   7   7      853.82      846.09     60.80 o 
 -11   7   7       81.05       90.69     31.95 o 
 -10   7   7      252.16      220.54     38.13 o 
  -9   7   7      920.31      932.64     42.25 o 
  -8   7   7      478.03      465.59     29.37 o 
  -7   7   7      668.32      641.28     33.31 o 
  -6   7   7       20.42       43.58     14.84 o 
  -5   7   7      528.86      543.33     28.90 o 
  -4   7   7     2017.10     2043.80     39.98 o 
  -3   7   7     1239.78     1164.07     25.20 o 
  -2   7   7     1116.11     1027.25     18.18 o 
  -1   7   7     2755.31     2755.20     31.23 o 
   0   7   7     1557.47     1528.89     20.23 o 
   1   7   7       76.55       98.03      7.15 o 
   2   7   7     6137.15     5945.66     59.24 o 
   3   7   7       17.18       35.64      7.90 o 
   4   7   7     9098.43     9104.48    100.11 o 
   5   7   7      132.34      168.14     10.81 o 
   6   7   7     3961.73     3885.95     50.96 o 
   7   7   7        3.31        1.59      9.83 o 
   8   7   7     7738.26     7461.44    105.46 o 
   9   7   7      803.22      804.03     26.61 o 
  10   7   7     4370.95     4411.50     82.39 o 
  11   7   7       19.54       46.29     18.28 o 
  12   7   7     2208.03     2338.88     66.96 o 
 -12   8   7     4782.99     4763.23    164.89 o 
 -11   8   7        0.21        0.00     27.83 o 
 -10   8   7     3567.01     3347.25    128.82 o 
  -9   8   7      250.55      254.43     26.28 o 
  -8   8   7    11189.09    11122.38    217.65 o 
  -7   8   7      250.27      260.22     24.01 o 
  -6   8   7     4413.53     4238.30     98.64 o 
  -5   8   7      802.54      860.22     49.98 o 
  -4   8   7    25487.99    25148.87    314.18 o 
  -3   8   7      282.94      296.90     14.98 o 
  -2   8   7     3839.23     3779.44     45.52 o 
  -1   8   7     2780.45     2817.09     36.81 o 
   0   8   7    29459.70    29340.70    249.60 o 
   1   8   7     1678.05     1686.94     24.21 o 
   2   8   7     2496.38     2438.86     30.70 o 
   3   8   7      273.30      317.39     10.82 o 
   4   8   7    13496.69    13485.79    142.24 o 
   5   8   7      395.46      419.98     16.44 o 
   6   8   7      623.44      650.28     18.33 o 
   7   8   7     1919.80     1905.82     39.71 o 
   8   8   7     1094.88     1101.25     30.52 o 
   9   8   7      544.08      586.56     37.48 o 
  10   8   7       28.21       28.67     14.87 o 
  11   8   7        0.31       36.80     21.16 o 
  12   8   7      170.76      364.57     55.13 o 
 -11   9   7       78.36      102.03     34.01 o 
 -10   9   7     1033.43      973.88     65.96 o 
  -9   9   7       20.90       52.48     17.83 o 
  -8   9   7      101.06      106.65     19.51 o 
  -7   9   7      177.10      248.79     23.75 o 
  -6   9   7     1311.79     1381.42     52.04 o 
  -5   9   7     1226.85     1240.45     45.75 o 
  -4   9   7       33.65       63.42     10.12 o 
  -3   9   7      252.59      269.11     12.54 o 
  -2   9   7      334.38      338.16     15.17 o 
  -1   9   7       16.71       50.83     11.86 o 
   0   9   7     1349.55     1336.77     22.00 o 
   1   9   7     2794.30     2890.80     37.13 o 
   2   9   7     4945.27     4897.75     54.53 o 
   3   9   7        7.72       73.35     15.82 o 
   4   9   7     9061.60     8957.30     99.97 o 
   5   9   7       91.51      116.33     10.04 o 
   6   9   7     7057.59     7067.92     83.05 o 
   7   9   7      107.75      119.12     12.91 o 
   8   9   7     3939.85     3992.60     75.68 o 
   9   9   7      287.32      301.57     21.53 o 
  10   9   7     4216.37     4325.38     82.65 o 
  11   9   7      189.50      243.05     42.71 o 
 -11  10   7      644.90      669.86     56.68 o 
 -10  10   7     4427.87     4460.25    159.74 o 
  -9  10   7      973.30      904.14     42.07 o 
  -8  10   7     5209.09     5200.69    120.07 o 
  -7  10   7      849.63      855.96     61.83 o 
  -6  10   7     4728.07     4569.05    111.30 o 
  -5  10   7      645.62      605.46     36.07 o 
  -4  10   7    16715.97    16786.23    207.35 o 
  -3  10   7       37.67       52.10      9.01 o 
  -2  10   7    16032.26    15864.51    163.54 o 
  -1  10   7     3698.76     3755.14     49.12 o 
   0  10   7     3866.35     3846.85     59.34 o 
   1  10   7       10.17       17.45      7.19 o 
   2  10   7     2400.95     2283.94     33.89 o 
   3  10   7     1690.90     1659.58     32.54 o 
   4  10   7     9000.79     8814.65    107.82 o 
   5  10   7       23.71       52.40     10.75 o 
   6  10   7     2044.85     2067.53     37.90 o 
   7  10   7     3806.25     3743.50     56.77 o 
   8  10   7       95.70      144.27     26.48 o 
   9  10   7      480.04      495.24     25.80 o 
  10  10   7      770.45      842.42     50.11 o 
  11  10   7      617.09      709.56     59.77 o 
 -11  11   7      161.09      161.80     39.16 o 
 -10  11   7      886.35      866.70     64.93 o 
  -9  11   7     2508.57     2486.93     73.33 o 
  -8  11   7       72.78       46.72     18.06 o 
  -7  11   7     2429.93     2544.34     74.89 o 
  -6  11   7        1.50       27.69     16.01 o 
  -5  11   7     3822.72     3863.48    111.30 o 
  -4  11   7      232.29      253.98     19.02 o 
  -3  11   7     1741.31     1690.04     34.03 o 
  -2  11   7     1599.37     1615.76     28.73 o 
  -1  11   7     5474.33     5465.75     66.34 o 
   0  11   7     2223.54     2247.49     33.47 o 
   1  11   7     1800.57     1765.83     27.92 o 
   2  11   7     3891.57     3938.27     53.93 o 
   3  11   7     2288.57     2301.02     36.55 o 
   4  11   7     1111.38     1106.88     28.40 o 
   5  11   7      267.35      262.37     14.54 o 
   6  11   7    10006.25    10156.87    123.92 o 
   7  11   7      320.52      330.43     16.50 o 
   8  11   7     1212.84     1295.96     48.06 o 
   9  11   7      935.80      984.44     53.99 o 
  10  11   7     2799.87     2861.34     71.14 o 
  11  11   7      155.01      374.09     50.50 o 
 -11  12   7       76.02      130.88     37.10 o 
 -10  12   7     2911.50     3127.74    129.85 o 
  -9  12   7        2.14       18.81     18.57 o 
  -8  12   7     1867.05     1990.07     65.70 o 
  -7  12   7      825.91      810.92     41.36 o 
  -6  12   7     9850.78     9669.41    198.74 o 
  -5  12   7      625.00      694.60     38.00 o 
  -4  12   7      324.89      344.03     18.08 o 
  -3  12   7      656.68      650.71     23.58 o 
  -2  12   7    10296.96    10018.03    110.14 o 
  -1  12   7     2919.87     2942.27     42.78 o 
   0  12   7      885.34      893.77     20.80 o 
   1  12   7     2855.22     2853.63     40.81 o 
   2  12   7    10288.24    10121.03    124.85 o 
   3  12   7       98.11       88.76     12.87 o 
   4  12   7      826.29      784.59     27.49 o 
   5  12   7     7213.79     7142.21    112.73 o 
   6  12   7      951.67      962.59     31.82 o 
   7  12   7     4971.70     4950.34     77.02 o 
   8  12   7      558.78      588.61     27.22 o 
   9  12   7     1252.56     1342.14     47.41 o 
  10  12   7      183.23      143.25     36.07 o 
 -10  13   7       27.95       59.77     35.04 o 
  -9  13   7     4103.07     4158.99    106.85 o 
  -8  13   7        2.69        9.42     17.53 o 
  -7  13   7     3298.10     3308.04    189.11 o 
  -6  13   7      715.14      684.23     39.31 o 
  -5  13   7     4962.65     4953.62    118.61 o 
  -4  13   7      472.52      514.93     21.59 o 
  -3  13   7     7785.12     7760.10    102.09 o 
  -2  13   7      137.79      172.26     12.19 o 
  -1  13   7     8173.70     8078.69    107.34 o 
   0  13   7     3198.03     3142.61     46.45 o 
   1  13   7      825.04      791.84     20.99 o 
   2  13   7      245.83      315.32     16.48 o 
   3  13   7     5912.30     5891.33     84.01 o 
   4  13   7     1033.01     1033.19     37.54 o 
   5  13   7     2561.26     2545.16     62.12 o 
   6  13   7      914.46      947.79     36.70 o 
   7  13   7      913.47      944.00     36.68 o 
   8  13   7     2683.47     2744.92     78.13 o 
   9  13   7      190.80      280.31     43.28 o 
  10  13   7      523.25      525.58     52.56 o 
 -10  14   7       23.63       72.14     36.07 o 
  -9  14   7      764.99      828.45     44.74 o 
  -8  14   7     2004.89     2049.83     69.25 o 
  -7  14   7      161.81      167.82     24.94 o 
  -6  14   7      573.05      581.71     37.27 o 
  -5  14   7        8.59       10.08     17.53 o 
  -4  14   7     2233.14     2368.07     56.52 o 
  -3  14   7     1771.25     1852.48     65.08 o 
  -2  14   7      308.66      358.70     17.81 o 
  -1  14   7      534.45      518.06     26.74 o 
   0  14   7     5901.72     5835.85    108.90 o 
   1  14   7     7218.76     7084.68    101.37 o 
   2  14   7     2101.72     2082.79     40.95 o 
   3  14   7     2861.76     2793.15     56.38 o 
   4  14   7       17.11       41.24     15.71 o 
   5  14   7     6683.83     6480.67    121.03 o 
   6  14   7      148.90      176.45     20.86 o 
   7  14   7     1034.46     1135.52     41.22 o 
   8  14   7      361.18      376.07     30.19 o 
   9  14   7     3846.40     3929.51    148.40 o 
  10  14   7        9.22       49.47     35.04 o 
  -9  15   7     3071.42     3271.74     93.70 o 
  -8  15   7      358.30      318.13     31.84 o 
  -7  15   7     3026.99     3101.17    124.70 o 
  -6  15   7        0.06        4.16     18.57 o 
  -5  15   7     6146.59     6264.80    175.71 o 
  -4  15   7      218.99      233.60     21.37 o 
  -3  15   7    10004.72    10282.32    151.06 o 
  -2  15   7        1.41       23.82     20.38 o 
  -1  15   7     4671.10     4532.73     91.90 o 
   0  15   7        7.36       28.31     13.89 o 
   1  15   7     6885.01     6859.14    108.45 o 
   2  15   7      468.89      513.90     24.83 o 
   3  15   7     1628.90     1593.48     41.46 o 
   4  15   7      215.53      218.64     24.01 o 
   5  15   7     6212.31     6177.94    118.67 o 
   6  15   7      415.07      433.63     27.71 o 
   7  15   7      628.63      675.78     33.53 o 
   8  15   7     1025.50     1025.20     48.42 o 
   9  15   7      292.68      310.20     49.47 o 
  -9  16   7       71.21       71.11     22.26 o 
  -8  16   7      574.02      592.36     40.20 o 
  -7  16   7      666.28      568.90     54.62 o 
  -6  16   7       36.50       46.91     26.79 o 
  -5  16   7     2401.85     2399.08    102.03 o 
  -4  16   7      444.81      414.04     27.71 o 
  -3  16   7      580.52      608.25     30.73 o 
  -2  16   7       83.82       92.40     18.54 o 
  -1  16   7     1232.98     1217.34     46.94 o 
   0  16   7        0.54        7.40     13.60 o 
   1  16   7     1437.43     1498.87     46.95 o 
   2  16   7      469.78      445.71     21.23 o 
   3  16   7     9527.81     9357.58    141.09 o 
   4  16   7      133.85      133.77     20.16 o 
   5  16   7     1721.24     1826.64     66.44 o 
   6  16   7        8.29        0.08     16.04 o 
   7  16   7     2562.54     2654.77     68.20 o 
   8  16   7      128.98      135.15     24.51 o 
   9  16   7     3804.50     3723.40    148.40 o 
  -9  17   7     3152.05     3339.00    130.88 o 
  -8  17   7       50.22       94.52     24.73 o 
  -7  17   7     4245.37     4408.89    117.72 o 
  -6  17   7      272.74      310.88     73.68 o 
  -5  17   7     5369.37     5700.26    139.71 o 
  -4  17   7      285.71      299.09     24.74 o 
  -3  17   7     2797.76     2990.79     71.98 o 
  -2  17   7       25.19       46.35     22.34 o 
  -1  17   7     5683.08     5698.51    121.81 o 
   0  17   7      457.02      476.74     28.55 o 
   1  17   7     9554.80     9289.80    162.97 o 
   2  17   7        4.27       16.37     12.90 o 
   3  17   7     1731.49     1748.45     65.49 o 
   4  17   7       63.52       65.90     18.34 o 
   5  17   7     1354.96     1356.08     48.16 o 
   6  17   7       91.38       93.01     19.93 o 
   7  17   7      788.47      820.65     38.91 o 
   8  17   7      269.92      251.38     25.47 o 
  -8  18   7      773.58      858.64     60.80 o 
  -7  18   7        5.41       30.71     21.79 o 
  -6  18   7      540.93      570.12     41.36 o 
  -5  18   7       22.85       30.77     22.26 o 
  -4  18   7      931.82     1017.16     70.08 o 
  -3  18   7     1199.26     1268.55     45.21 o 
  -2  18   7       89.71       77.89     23.42 o 
  -1  18   7      757.68      781.87     39.43 o 
   0  18   7     3473.70     3377.27     85.96 o 
   1  18   7      939.21      953.97     44.42 o 
   2  18   7      255.71      266.96     20.56 o 
   3  18   7     2531.55     2394.51     66.19 o 
   4  18   7      286.78      333.07     28.08 o 
   5  18   7     2888.35     2824.53     73.18 o 
   6  18   7      137.85      120.31     22.06 o 
   7  18   7     4671.97     4732.13    102.04 o 
   8  18   7      973.27      978.34     42.43 o 
  -7  19   7     3580.38     3784.20    147.37 o 
  -6  19   7        7.56       21.54     21.72 o 
  -5  19   7     2444.11     2456.85    115.42 o 
  -4  19   7      516.12      586.39     56.68 o 
  -3  19   7     1958.20     1986.63     96.87 o 
  -2  19   7       71.74      152.49     32.30 o 
  -1  19   7     4637.91     4611.41     99.27 o 
   0  19   7      184.58      251.28     24.13 o 
   1  19   7     1980.26     1949.12     78.09 o 
   2  19   7     1503.26     1481.29     50.01 o 
   3  19   7     2628.76     2433.18     82.19 o 
   4  19   7      400.36      355.56     40.32 o 
   5  19   7      178.21      222.49     24.89 o 
   6  19   7       96.17      101.68     22.16 o 
   7  19   7      737.72      787.74     39.18 o 
  -6  20   7     2048.27     2209.51    108.21 o 
  -5  20   7      542.95      527.65     56.68 o 
  -4  20   7     3366.92     3381.26    141.19 o 
  -3  20   7      724.53      693.23     63.89 o 
  -2  20   7     1753.85     1908.11     58.49 o 
  -1  20   7      289.04      346.23     31.59 o 
   0  20   7     1112.39     1093.18     38.50 o 
   1  20   7     2029.80     1923.95     50.78 o 
   2  20   7      588.07      564.18     33.20 o 
   3  20   7       99.47      154.11     27.83 o 
   4  20   7      706.14      699.46     45.44 o 
   5  20   7     3130.63     3039.88     79.44 o 
   6  20   7      589.67      525.06     55.99 o 
  -5  21   7      474.59      512.19     56.68 o 
  -4  21   7       27.44        4.12     26.79 o 
  -3  21   7     3665.02     3832.68    109.31 o 
  -2  21   7      228.33      235.97     25.33 o 
  -1  21   7      462.95      431.54     27.30 o 
   0  21   7      354.30      385.92     27.22 o 
   1  21   7      270.52      283.27     26.94 o 
   2  21   7     1809.21     1785.15     57.76 o 
   3  21   7      573.56      511.97     66.99 o 
   4  21   7      823.03      792.04     49.59 o 
   5  21   7     1320.93     1295.70     70.59 o 
  -4  22   7     1830.21     1984.85    106.15 o 
  -3  22   7      228.61      140.16     39.16 o 
  -2  22   7     4083.55     4288.04    250.43 o 
  -1  22   7      585.18      583.74     30.65 o 
   0  22   7      551.11      602.81     30.97 o 
   1  22   7      125.05      149.52     31.36 o 
   2  22   7     1650.87     1726.62    145.82 o 
   3  22   7      542.31      438.58     39.59 o 
   4  22   7     1339.08     1306.12    109.24 o 
  -3  23   7      148.11      133.20     29.64 o 
  -2  23   7      261.13      224.28     37.56 o 
  -1  23   7      125.08      141.70     20.56 o 
   0  23   7     2552.21     2523.53     61.69 o 
   1  23   7       47.35       42.67     19.92 o 
   2  23   7      131.07      142.19     28.78 o 
 -12   0   8     2962.43     2782.50    115.42 o 
 -10   0   8     1532.09     1480.94     52.53 o 
  -8   0   8      558.62      542.07     47.41 o 
  -6   0   8        2.29        9.28     20.61 o 
  -4   0   8        0.99       -8.87     16.84 o 
  -2   0   8      207.64      198.18     13.27 o 
   0   0   8     1117.58     1107.07     23.44 o 
   2   0   8     1000.67      995.92     28.11 o 
   4   0   8     9745.90     9829.73    142.90 o 
   6   0   8     1911.29     1907.83     48.92 o 
   8   0   8    10973.25    10604.21    180.95 o 
  10   0   8     6000.45     5686.39    140.49 o 
  12   0   8     3190.97     3461.66    181.38 o 
 -12   1   8     3272.92     3385.44     93.28 o 
 -11   1   8      100.57       84.93     22.22 o 
 -10   1   8     3464.52     3517.66     62.93 o 
  -9   1   8      119.80      134.01     13.63 o 
  -8   1   8     6183.21     6158.86    132.87 o 
  -7   1   8      723.63      727.17     38.65 o 
  -6   1   8    15939.58    15903.55    424.59 o 
  -5   1   8       30.27       25.76     20.61 o 
  -4   1   8    31424.11    30487.54    512.18 o 
  -3   1   8      142.81      186.61     19.25 o 
  -2   1   8     9533.21     9266.37     99.36 o 
  -1   1   8     1165.21     1119.45     17.54 o 
   0   1   8    11299.26    11262.97     91.21 o 
   1   1   8     2528.28     2541.04     27.03 o 
   2   1   8    21443.79    22042.65    198.06 o 
   3   1   8     3594.57     3781.79     44.01 o 
   4   1   8    18087.59    18042.43    175.72 o 
   5   1   8     1111.91     1138.96     21.29 o 
   6   1   8      604.29      584.62     22.26 o 
   7   1   8       77.48      117.73     11.52 o 
   8   1   8     3805.80     3647.97     54.71 o 
   9   1   8       15.09       20.85     11.64 o 
  10   1   8      613.13      594.85     33.21 o 
  11   1   8      917.10      932.14     33.90 o 
  12   1   8      443.79      489.98     25.72 o 
 -12   2   8     1044.37     1081.63     49.91 o 
 -11   2   8     1416.28     1430.38     92.23 o 
 -10   2   8     1121.87     1098.24     37.89 o 
  -9   2   8     1201.94     1235.10     46.37 o 
  -8   2   8      734.91      721.69     35.80 o 
  -7   2   8      127.91      132.79     35.55 o 
  -6   2   8      388.66      367.64     25.07 o 
  -5   2   8     2047.46     2039.47     82.44 o 
  -4   2   8       26.60       29.70     30.32 o 
  -3   2   8     3740.50     3697.81     68.17 o 
  -2   2   8       90.59       82.82      9.51 o 
  -1   2   8     8199.95     8124.51     87.31 o 
   0   2   8     1490.03     1385.84     18.57 o 
   1   2   8     3534.31     3730.94     36.10 o 
   2   2   8     3677.99     3635.45     39.64 o 
   3   2   8      124.17      162.45      8.16 o 
   4   2   8     4078.45     4041.81     48.76 o 
   5   2   8       81.76      112.50      8.74 o 
   6   2   8     5372.40     5206.08     64.38 o 
   7   2   8      353.70      340.10     15.40 o 
   8   2   8     3786.55     3605.91     60.51 o 
   9   2   8     3314.79     3089.94     55.02 o 
  10   2   8     4371.43     4222.75     69.73 o 
  11   2   8      231.12      246.74     20.79 o 
  12   2   8     2368.58     2537.96     81.96 o 
 -12   3   8     2326.40     2339.14     74.32 o 
 -11   3   8        7.48        9.86     19.22 o 
 -10   3   8     4527.22     4479.83    157.68 o 
  -9   3   8       29.50       58.68     16.56 o 
  -8   3   8     7559.64     7202.14    151.05 o 
  -7   3   8      459.75      493.28     29.04 o 
  -6   3   8     6276.88     6127.88    130.34 o 
  -5   3   8        2.76       51.81     14.09 o 
  -4   3   8     3666.45     3569.71     66.04 o 
  -3   3   8      763.06      808.09     25.57 o 
  -2   3   8    31048.47    30647.70    295.63 o 
  -1   3   8     5605.06     5492.20     58.92 o 
   0   3   8    11761.56    11677.97     94.86 o 
   1   3   8     2002.83     2182.93     25.79 o 
   2   3   8    11874.84    12026.06    119.90 o 
   3   3   8    10811.98    10859.09    118.23 o 
   4   3   8     1414.29     1346.51     25.22 o 
   5   3   8     2971.76     2936.71     41.16 o 
   6   3   8    12373.60    12255.56    132.73 o 
   7   3   8     1720.05     1695.58     36.87 o 
   8   3   8      300.03      277.08     17.23 o 
   9   3   8     1176.86     1169.73     31.35 o 
  10   3   8      666.19      672.29     25.28 o 
  11   3   8     2281.53     2260.43     49.73 o 
  12   3   8       45.40      110.18     22.37 o 
 -12   4   8      203.73      211.45     27.69 o 
 -11   4   8     2083.71     2085.85     97.90 o 
 -10   4   8      349.04      342.14     43.28 o 
  -9   4   8     2376.78     2398.43     68.31 o 
  -8   4   8     1569.57     1574.28     58.74 o 
  -7   4   8     6401.55     6302.49    135.00 o 
  -6   4   8      152.15      207.15     31.95 o 
  -5   4   8     5849.03     5635.46    120.86 o 
  -4   4   8       20.91       56.22     16.51 o 
  -3   4   8     7875.19     7624.45     97.20 o 
  -2   4   8       78.03       91.98      8.77 o 
  -1   4   8     9448.45     9131.26     90.50 o 
   0   4   8     1851.76     1908.07     23.46 o 
   1   4   8     7466.82     7337.53     67.18 o 
   2   4   8     2655.32     2776.31     39.04 o 
   3   4   8     7831.01     7725.24    103.98 o 
   4   4   8     1269.56     1304.78     27.49 o 
   5   4   8     1801.14     1783.79     33.16 o 
   6   4   8     4974.68     5021.29     68.84 o 
   7   4   8     3147.29     3123.45     64.74 o 
   8   4   8     1558.46     1543.14     35.88 o 
   9   4   8      185.82      173.77     15.57 o 
  10   4   8     1018.67     1063.44     30.62 o 
  11   4   8      556.54      609.79     27.69 o 
  12   4   8     1545.65     1752.42     58.40 o 
 -12   5   8      194.07      242.18     39.16 o 
 -11   5   8     2287.16     2221.88    100.99 o 
 -10   5   8     3195.63     3208.12    126.76 o 
  -9   5   8       99.84      150.24     27.83 o 
  -8   5   8     2596.80     2588.88    135.00 o 
  -7   5   8        5.72       22.29     15.05 o 
  -6   5   8     4425.44     4447.52    102.23 o 
  -5   5   8       38.27       49.19     14.61 o 
  -4   5   8     1108.09     1215.50     46.40 o 
  -3   5   8      133.32      150.20     10.16 o 
  -2   5   8     9169.48     9036.18     96.44 o 
  -1   5   8     1214.54     1251.25     18.84 o 
   0   5   8    10861.32    11115.02     98.39 o 
   1   5   8    18779.78    19333.07    171.10 o 
   2   5   8      377.64      387.81     13.51 o 
   3   5   8      330.89      335.92     11.88 o 
   4   5   8     3458.81     3484.06     51.58 o 
   5   5   8     7007.24     6972.42     88.98 o 
   6   5   8     3597.30     3548.59     53.41 o 
   7   5   8     3224.43     3121.61     54.91 o 
   8   5   8      846.38      817.07     26.51 o 
   9   5   8     8038.00     7664.16    109.74 o 
  10   5   8        9.89       32.84     12.26 o 
  11   5   8     1285.93     1291.13     68.22 o 
  12   5   8      121.60      180.46     27.23 o 
 -12   6   8      297.92      371.00     44.31 o 
 -11   6   8     2043.19     2074.51     97.90 o 
 -10   6   8      157.50      201.99     37.10 o 
  -9   6   8     4544.75     4510.18    117.48 o 
  -8   6   8       92.99       84.55     18.81 o 
  -7   6   8    11412.35    11214.08    219.84 o 
  -6   6   8       10.69       20.27     13.54 o 
  -5   6   8     9678.24     9668.06    190.77 o 
  -4   6   8      345.54      404.66     21.57 o 
  -3   6   8     8529.77     8149.89    158.48 o 
  -2   6   8       36.28       69.90      8.77 o 
  -1   6   8    17351.21    17217.97    151.50 o 
   0   6   8      399.73      433.81     10.58 o 
   1   6   8     8129.92     7971.86     76.59 o 
   2   6   8      239.35      268.59     10.95 o 
   3   6   8    13657.35    13281.83    120.11 o 
   4   6   8     1105.40     1161.21     26.48 o 
   5   6   8     5210.45     5097.03     69.74 o 
   6   6   8      111.88      145.42     12.10 o 
   7   6   8     4338.95     4170.29     67.80 o 
   8   6   8     2544.91     2513.83     48.84 o 
   9   6   8       28.28       27.37     12.18 o 
  10   6   8      113.86      123.45     14.71 o 
  11   6   8     1463.93     1467.91     52.76 o 
  12   6   8      981.29     1146.32    102.03 o 
 -11   7   8      609.87      726.54     60.80 o 
 -10   7   8       28.44      104.09     32.98 o 
  -9   7   8      615.72      597.46     34.33 o 
  -8   7   8        6.43       20.61     15.05 o 
  -7   7   8        3.28       -6.39     13.72 o 
  -6   7   8     1136.98     1053.81     43.80 o 
  -5   7   8      100.26       71.80     17.08 o 
  -4   7   8     3007.21     3040.42     61.71 o 
  -3   7   8       43.76       60.80      9.19 o 
  -2   7   8       35.48       84.67      9.84 o 
  -1   7   8     3830.27     3856.13     43.20 o 
   0   7   8      665.03      655.13     14.94 o 
   1   7   8     8004.80     7892.22     77.65 o 
   2   7   8     1024.87     1096.46     21.58 o 
   3   7   8     7867.17     7984.60     80.56 o 
   4   7   8     1045.27     1130.69     26.03 o 
   5   7   8     2923.62     2808.04     45.56 o 
   6   7   8      442.22      460.45     17.97 o 
   7   7   8    11901.18    11558.75    153.51 o 
   8   7   8      495.09      520.20     22.18 o 
   9   7   8     3223.34     3211.62     58.31 o 
  10   7   8      188.58      167.48     19.19 o 
  11   7   8     3329.37     3538.13     88.90 o 
  12   7   8       49.33      245.62     42.77 o 
 -11   8   8     2816.91     2762.92    117.48 o 
 -10   8   8        8.70        0.76     16.34 o 
  -9   8   8     6440.89     6211.05    138.50 o 
  -8   8   8      437.95      398.50     32.98 o 
  -7   8   8     8467.10     8369.48    173.94 o 
  -6   8   8      268.55      310.09     25.01 o 
  -5   8   8     9262.56     8916.59    180.61 o 
  -4   8   8       22.91       45.91     11.74 o 
  -3   8   8    14719.91    14179.09    171.95 o 
  -2   8   8       26.97       37.63      8.04 o 
  -1   8   8    15799.85    15447.09    148.44 o 
   0   8   8        2.48       24.93      7.96 o 
   1   8   8    13476.92    13581.50    131.67 o 
   2   8   8      175.42      192.26     10.28 o 
   3   8   8     4559.46     4475.06     54.28 o 
   4   8   8      763.18      846.70     27.38 o 
   5   8   8     7684.31     7550.12     87.98 o 
   6   8   8      619.86      628.16     21.36 o 
   7   8   8     2498.37     2482.69     48.57 o 
   8   8   8        0.05        5.56     11.14 o 
   9   8   8     1910.47     1891.04     48.78 o 
  10   8   8      214.90      230.05     20.84 o 
  11   8   8       25.95       54.99     27.31 o 
 -11   9   8      270.82      349.36     47.41 o 
 -10   9   8      360.33      381.17     29.71 o 
  -9   9   8      378.33      362.22     28.90 o 
  -8   9   8      491.71      497.23     32.41 o 
  -7   9   8     1122.03     1136.76     70.59 o 
  -6   9   8      585.90      548.96     32.70 o 
  -5   9   8      405.00      402.86     28.72 o 
  -4   9   8      114.35      154.70     15.35 o 
  -3   9   8     2584.29     2597.81     40.37 o 
  -2   9   8      320.72      279.96     12.86 o 
  -1   9   8     2004.37     1994.83     32.20 o 
   0   9   8      909.43      957.07     21.44 o 
   1   9   8      163.71      164.79      9.76 o 
   2   9   8      319.45      366.36     12.96 o 
   3   9   8     7311.86     7180.07     83.24 o 
   4   9   8     1140.86     1159.28     26.80 o 
   5   9   8    10341.22    10352.90    115.67 o 
   6   9   8      567.91      586.79     18.81 o 
   7   9   8     5836.47     5723.72     99.80 o 
   8   9   8       27.59       40.60     14.68 o 
   9   9   8     3423.84     3434.12     70.87 o 
  10   9   8      135.05      191.71     26.19 o 
  11   9   8     4257.66     4283.29    100.74 o 
 -11  10   8     3309.56     3407.02    137.06 o 
 -10  10   8      125.58      138.26     23.27 o 
  -9  10   8     3358.90     3373.12     90.87 o 
  -8  10   8       13.03       26.50     17.31 o 
  -7  10   8     6437.93     6220.40    159.22 o 
  -6  10   8      351.65      418.87     30.37 o 
  -5  10   8     8331.03     8085.96    169.33 o 
  -4  10   8      340.86      378.62     21.06 o 
  -3  10   8    13693.20    13669.13    152.21 o 
  -2  10   8       94.66      120.84     10.52 o 
  -1  10   8     6166.12     6158.01     73.26 o 
   0  10   8     1347.90     1388.02     26.49 o 
   1  10   8    10513.95    10507.36    107.33 o 
   2  10   8      304.18      313.71     13.34 o 
   3  10   8     7150.43     7059.99     89.62 o 
   4  10   8     1355.41     1260.82     31.37 o 
   5  10   8     2958.50     2928.81     52.61 o 
   6  10   8       99.06      110.73     12.21 o 
   7  10   8     2046.25     2064.73     44.81 o 
   8  10   8     3564.56     3457.97     70.70 o 
   9  10   8     1783.45     1784.59     48.30 o 
  10  10   8       17.86       63.24     30.92 o 
  11  10   8        7.43       11.34     30.92 o 
 -10  11   8     1188.22     1256.61     52.38 o 
  -9  11   8      485.29      518.11     34.16 o 
  -8  11   8       77.79      114.28     21.72 o 
  -7  11   8      105.26      117.02     21.51 o 
  -6  11   8     4811.90     4752.75    115.03 o 
  -5  11   8        0.35       17.30     16.34 o 
  -4  11   8     5697.58     5920.02    107.12 o 
  -3  11   8     2295.39     2324.64     42.60 o 
  -2  11   8     1611.15     1640.31     30.00 o 
  -1  11   8      667.34      672.07     20.98 o 
   0  11   8     2481.86     2348.73     36.40 o 
   1  11   8     1181.55     1256.25     22.29 o 
   2  11   8     3149.07     3246.34     45.24 o 
   3  11   8     2308.13     2352.44     40.51 o 
   4  11   8     3091.58     3023.98     56.24 o 
   5  11   8     7118.25     7035.49    101.36 o 
   6  11   8       81.03      110.40     13.28 o 
   7  11   8     1061.25     1057.26     40.72 o 
   8  11   8      607.19      658.12     34.15 o 
   9  11   8     6233.14     6258.40    124.24 o 
  10  11   8      767.71      862.73     49.03 o 
  11  11   8     1751.77     2051.84    120.58 o 
 -10  12   8      150.89      177.12     25.49 o 
  -9  12   8     1407.83     1508.22     58.39 o 
  -8  12   8       62.77       27.97     18.06 o 
  -7  12   8     2034.18     2035.01     67.90 o 
  -6  12   8      411.06      501.68     70.59 o 
  -5  12   8     7338.00     7238.38    158.73 o 
  -4  12   8       31.38       41.67     11.75 o 
  -3  12   8     4068.74     4130.82     63.40 o 
  -2  12   8        5.34       24.59      9.71 o 
  -1  12   8     3812.67     3714.76     55.52 o 
   0  12   8     1451.56     1460.40     30.89 o 
   1  12   8     3462.88     3411.81     50.80 o 
   2  12   8      839.41      869.13     25.27 o 
   3  12   8     9052.18     9130.68    121.85 o 
   4  12   8     4035.86     4029.09     73.76 o 
   5  12   8      628.58      693.83     27.93 o 
   6  12   8      214.16      208.17     18.03 o 
   7  12   8      762.89      810.93     30.75 o 
   8  12   8     1292.44     1288.38    108.21 o 
   9  12   8       97.37      167.83     59.96 o 
  10  12   8     3026.09     3153.50    125.73 o 
 -10  13   8     1732.74     1805.39    122.12 o 
  -9  13   8      199.19      233.41     27.23 o 
  -8  13   8     2291.28     2287.29     74.68 o 
  -7  13   8      212.43      200.16     26.23 o 
  -6  13   8     3942.17     4111.66    106.94 o 
  -5  13   8       16.55       -1.87     17.58 o 
  -4  13   8     4888.09     5003.72     85.24 o 
  -3  13   8      630.35      668.64     25.64 o 
  -2  13   8    10783.38    10769.90    178.64 o 
  -1  13   8      770.54      820.48     33.29 o 
   0  13   8     1572.89     1567.73     74.51 o 
   1  13   8     4627.47     4651.61     73.84 o 
   2  13   8    14202.46    13907.39    167.77 o 
   3  13   8     1445.57     1435.72     38.41 o 
   4  13   8      263.97      286.95     41.16 o 
   5  13   8       67.02       84.53     17.52 o 
   6  13   8     2249.87     2281.17     59.67 o 
   7  13   8     1635.76     1639.70     54.88 o 
   8  13   8      481.14      574.02     55.65 o 
   9  13   8     1608.67     1662.29     89.66 o 
  10  13   8      978.99      942.96     69.05 o 
  -9  14   8      534.97      553.03     38.11 o 
  -8  14   8     1098.14     1090.72    148.40 o 
  -7  14   8      600.51      658.01     40.78 o 
  -6  14   8      122.70      138.20     44.83 o 
  -5  14   8     1623.60     1683.58     62.15 o 
  -4  14   8      107.67      127.94     18.55 o 
  -3  14   8      550.13      575.85     26.01 o 
  -2  14   8     2005.25     2125.59     56.09 o 
  -1  14   8     3047.69     3064.32     70.35 o 
   0  14   8       31.97       51.13     14.62 o 
   1  14   8      280.10      270.93     25.44 o 
   2  14   8     1450.69     1387.14     38.40 o 
   3  14   8      828.31      840.33     31.09 o 
   4  14   8     2209.31     2127.87     57.63 o 
   5  14   8     1082.78     1086.66     41.23 o 
   6  14   8     4302.09     4180.55     89.63 o 
   7  14   8       72.53       84.69     18.62 o 
   8  14   8      855.23      891.75     45.19 o 
   9  14   8       38.15        5.15     32.98 o 
  -9  15   8       30.82       37.27     21.16 o 
  -8  15   8     5724.66     5657.89    137.92 o 
  -7  15   8        3.77       18.46     27.31 o 
  -6  15   8     4075.56     4105.14    232.91 o 
  -5  15   8       96.41      117.67     24.01 o 
  -4  15   8     3095.01     3233.95     75.27 o 
  -3  15   8      614.36      572.30     37.49 o 
  -2  15   8     9305.25     9095.27    158.52 o 
  -1  15   8      241.37      287.94     23.37 o 
   0  15   8     9382.87     9274.99    168.33 o 
   1  15   8      268.64      305.47     22.94 o 
   2  15   8     1961.20     1890.60     46.38 o 
   3  15   8      537.94      506.81     29.66 o 
   4  15   8     4322.58     4278.31     91.65 o 
   5  15   8       47.14       68.24     17.66 o 
   6  15   8     2625.27     2584.55     86.45 o 
   7  15   8     1095.62     1066.72     41.91 o 
   8  15   8     2313.58     2179.52     72.28 o 
   9  15   8        4.50       -6.18     34.01 o 
  -9  16   8       50.25       34.01     26.79 o 
  -8  16   8      603.93      656.33     63.38 o 
  -7  16   8      105.68      112.64     25.01 o 
  -6  16   8       26.32       35.49     20.76 o 
  -5  16   8      303.00      320.11     39.68 o 
  -4  16   8       33.19       55.47     16.87 o 
  -3  16   8      295.21      292.97     23.98 o 
  -2  16   8      142.21      138.79     20.57 o 
  -1  16   8        5.51       23.33     14.72 o 
   0  16   8     1224.66     1267.82     44.52 o 
   1  16   8      136.88      155.02     20.35 o 
   2  16   8     1023.85     1044.88     39.60 o 
   3  16   8     1267.75     1199.39     52.02 o 
   4  16   8     1914.47     1903.17     61.63 o 
   5  16   8      538.96      548.95     31.81 o 
   6  16   8     3827.11     3688.07     89.94 o 
   7  16   8        1.79        2.33     16.51 o 
   8  16   8     3173.10     3260.17     92.65 o 
  -8  17   8     5143.46     5438.46    136.94 o 
  -7  17   8      209.72      189.09     28.71 o 
  -6  17   8     3887.21     4098.87    113.43 o 
  -5  17   8        0.08       -6.84     19.79 o 
  -4  17   8     4672.89     4527.24    165.92 o 
  -3  17   8      570.77      610.25     32.30 o 
  -2  17   8     4516.07     4390.78     94.17 o 
  -1  17   8      411.76      450.69     28.47 o 
   0  17   8     7143.21     7075.69    180.45 o 
   1  17   8      304.22      289.57     32.31 o 
   2  17   8     2070.72     2037.91     50.00 o 
   3  17   8      188.79      211.76     24.01 o 
   4  17   8     3350.52     3348.35     80.93 o 
   5  17   8      287.34      287.35     26.47 o 
   6  17   8     2545.95     2623.98     69.63 o 
   7  17   8      278.38      307.36     27.11 o 
   8  17   8      664.22      662.13     46.52 o 
  -7  18   8      684.16      781.59     48.36 o 
  -6  18   8       43.11       87.61     25.48 o 
  -5  18   8      670.24      784.25     63.89 o 
  -4  18   8       12.64        1.03     24.73 o 
  -3  18   8      298.50      322.47     29.17 o 
  -2  18   8       33.72       43.49     17.05 o 
  -1  18   8      811.42      891.28     39.46 o 
   0  18   8     1890.11     1868.16     56.83 o 
   1  18   8      224.57      275.90     24.81 o 
   2  18   8      894.74      865.55     38.97 o 
   3  18   8      168.42      162.61     27.26 o 
   4  18   8     1644.81     1671.69     74.20 o 
   5  18   8     1263.20     1213.35     47.67 o 
   6  18   8     1058.16     1085.20    113.36 o 
   7  18   8       41.32       50.25     20.35 o 
  -7  19   8       27.73       32.98     28.86 o 
  -6  19   8     4008.69     4075.85    157.68 o 
  -5  19   8      209.99      225.69     42.25 o 
  -4  19   8     3955.60     4078.94    158.71 o 
  -3  19   8      183.97      208.92     38.65 o 
  -2  19   8     1720.36     1774.67     56.13 o 
  -1  19   8      476.91      490.20     31.45 o 
   0  19   8     2389.54     2425.66     82.77 o 
   1  19   8      227.88      198.17     19.95 o 
   2  19   8     3444.20     3297.61     82.06 o 
   3  19   8      721.49      682.75     44.29 o 
   4  19   8     2055.85     1891.71     91.72 o 
   5  19   8      167.56      189.40     25.41 o 
   6  19   8      601.38      658.30     43.56 o 
   7  19   8     1477.82     1398.57     62.78 o 
  -6  20   8       57.15       73.17     34.01 o 
  -5  20   8      401.23      507.03     56.68 o 
  -4  20   8       21.74       70.08     35.04 o 
  -3  20   8     2906.54     3197.32    206.63 o 
  -2  20   8      509.28      495.70     32.48 o 
  -1  20   8     2006.98     2071.03     62.65 o 
   0  20   8       14.99       58.23     16.87 o 
   1  20   8     1484.23     1503.99     45.18 o 
   2  20   8      437.14      481.77     31.64 o 
   3  20   8      304.24      319.09     34.89 o 
   4  20   8      642.59      666.39     60.29 o 
   5  20   8     1101.67     1186.25     52.45 o 
   6  20   8     1067.26     1075.42     55.32 o 
  -5  21   8       51.57       31.95     34.01 o 
  -4  21   8     1178.35     1188.23     82.44 o 
  -3  21   8      229.85      233.94     44.31 o 
  -2  21   8     1261.97     1268.62     86.57 o 
  -1  21   8       63.18       84.12     19.04 o 
   0  21   8      709.42      709.69     32.71 o 
   1  21   8      594.74      628.02     69.32 o 
   2  21   8     1794.59     1717.84     70.98 o 
   3  21   8      558.35      545.09     42.92 o 
   4  21   8      454.06      472.00     56.68 o 
   5  21   8     2352.49     2322.85     83.88 o 
  -3  22   8     2107.64     2170.35    111.30 o 
  -2  22   8      488.93      477.02     39.56 o 
  -1  22   8     3008.29     3078.19     69.67 o 
   0  22   8      103.51      103.43     19.26 o 
   1  22   8     1599.74     1604.57     68.79 o 
   2  22   8      120.30      134.65     29.51 o 
   3  22   8     3367.46     3252.31    102.96 o 
  -1  23   8      371.99      411.19     56.68 o 
   0  23   8      512.47      479.77     53.09 o 
 -11   0   9       57.34       71.11     32.98 o 
  -9   0   9     9690.69     9229.03    189.99 o 
  -7   0   9       83.15      111.30     30.92 o 
  -5   0   9      472.14      534.86     44.31 o 
  -3   0   9     2272.04     2040.65    141.34 o 
  -1   0   9     2124.94     2228.35     40.04 o 
   1   0   9    13205.95    13351.83    180.35 o 
   3   0   9     9895.17    10112.97    130.50 o 
   5   0   9     6327.13     6371.02    101.64 o 
   7   0   9      626.47      637.83     31.42 o 
   9   0   9    10617.52     9888.45    174.77 o 
  11   0   9     2001.65     2174.04     92.23 o 
 -12   1   9       13.01       19.55     21.10 o 
 -11   1   9     4039.93     4075.52    107.85 o 
 -10   1   9       53.50       57.96     12.94 o 
  -9   1   9     4575.25     4506.71     97.28 o 
  -8   1   9       34.76       53.34     14.98 o 
  -7   1   9     7669.23     7418.75    128.63 o 
  -6   1   9      677.69      687.01     44.83 o 
  -5   1   9    10826.17    10515.53    209.14 o 
  -4   1   9      141.95      131.72     15.91 o 
  -3   1   9    16468.52    15740.73    318.85 o 
  -2   1   9       96.92      138.42     11.50 o 
  -1   1   9    13319.64    13305.37    130.82 o 
   0   1   9      687.81      756.87     15.14 o 
   1   1   9    13668.35    13469.71    120.59 o 
   2   1   9      493.51      506.47     14.02 o 
   3   1   9     8805.03     8890.80     79.46 o 
   4   1   9      113.95      133.10      9.85 o 
   5   1   9    13173.25    13140.02    195.89 o 
   6   1   9       89.87      125.19     10.34 o 
   7   1   9     5690.26     5453.37     75.16 o 
   8   1   9      341.60      329.01     17.08 o 
   9   1   9      710.77      691.51     26.53 o 
  10   1   9      108.12      128.85     18.03 o 
  11   1   9      202.86      260.71     22.24 o 
  12   1   9       17.91       42.55     23.35 o 
 -12   2   9       31.10       38.08     22.22 o 
 -11   2   9     1326.52     1384.51     57.20 o 
 -10   2   9      834.37      852.21     29.24 o 
  -9   2   9     1048.47     1025.75     38.05 o 
  -8   2   9     1499.32     1441.36     52.01 o 
  -7   2   9      853.00      839.95     39.90 o 
  -6   2   9     8708.26     8707.79    177.01 o 
  -5   2   9      127.28       99.94     17.58 o 
  -4   2   9      806.12      932.99     38.73 o 
  -3   2   9      517.00      451.23     22.79 o 
  -2   2   9     2756.28     2989.28     43.03 o 
  -1   2   9     1006.39      989.42     16.45 o 
   0   2   9     1553.92     1627.24     22.06 o 
   1   2   9     2851.51     2802.61     34.58 o 
   2   2   9    16493.71    16552.91    153.08 o 
   3   2   9     4563.56     4499.28     58.14 o 
   4   2   9     1780.96     1891.21     30.29 o 
   5   2   9     2739.10     2686.09     43.09 o 
   6   2   9     5613.77     5599.84     65.47 o 
   7   2   9     6848.21     6542.48     87.22 o 
   8   2   9      460.36      458.92     21.31 o 
   9   2   9     3653.44     3520.27     62.28 o 
  10   2   9      414.04      386.23     20.93 o 
  11   2   9     4753.19     4844.05     91.92 o 
  12   2   9      205.53      243.23     31.82 o 
 -12   3   9      688.41      650.80     41.54 o 
 -11   3   9      536.56      610.80     39.71 o 
 -10   3   9      184.47      213.48     17.20 o 
  -9   3   9     4137.62     4228.61    103.52 o 
  -8   3   9      431.87      414.60     29.34 o 
  -7   3   9     4486.71     4351.60    104.08 o 
  -6   3   9      583.12      580.93     51.53 o 
  -5   3   9    11039.85    10847.30    211.96 o 
  -4   3   9      165.01      164.43     16.18 o 
  -3   3   9    11817.11    11151.99    139.96 o 
  -2   3   9      117.55      127.89     10.46 o 
  -1   3   9    12031.10    11537.86    106.97 o 
   0   3   9     1379.38     1391.06     21.85 o 
   1   3   9    10363.38    10369.08    100.71 o 
   2   3   9      768.47      795.27     18.68 o 
   3   3   9     7078.67     7009.43    103.97 o 
   4   3   9      698.08      658.19     18.03 o 
   5   3   9     3796.60     3721.85     53.61 o 
   6   3   9      864.03      888.87     21.13 o 
   7   3   9      986.99      911.28     28.82 o 
   8   3   9     1575.02     1506.67     36.85 o 
   9   3   9     3549.85     3374.73     60.69 o 
  10   3   9      711.82      739.34     27.30 o 
  11   3   9      745.57      809.36     34.01 o 
  12   3   9      260.89      396.56     48.46 o 
 -11   4   9     2050.66     1972.79     69.22 o 
 -10   4   9     1295.30     1303.42     50.91 o 
  -9   4   9      531.05      528.37     44.83 o 
  -8   4   9     6613.20     6299.63    139.31 o 
  -7   4   9     1474.26     1443.02    106.15 o 
  -6   4   9     1741.59     1639.88     54.52 o 
  -5   4   9       19.06       20.03     14.61 o 
  -4   4   9    11226.96    11120.17    170.12 o 
  -3   4   9      760.01      768.31     25.27 o 
  -2   4   9     3681.17     3471.08     49.81 o 
  -1   4   9     9855.20     9740.70     92.48 o 
   0   4   9    19050.90    19021.00    234.04 o 
   1   4   9      661.80      733.34     16.26 o 
   2   4   9     5859.36     5772.89     71.88 o 
   3   4   9     1404.18     1408.50     31.60 o 
   4   4   9     6761.29     6715.59    151.01 o 
   5   4   9     2375.69     2403.66     45.55 o 
   6   4   9     1340.77     1321.97     34.03 o 
   7   4   9     9568.76     9149.40    127.16 o 
   8   4   9     1776.39     1685.64     39.38 o 
   9   4   9      598.48      610.91     24.79 o 
  10   4   9      418.83      438.58     21.99 o 
  11   4   9     3166.05     3164.37     68.92 o 
  12   4   9      467.89      621.16     57.93 o 
 -11   5   9      959.01      987.27     70.08 o 
 -10   5   9     1029.10     1035.66     45.48 o 
  -9   5   9     1531.62     1473.79     54.29 o 
  -8   5   9      814.64      790.46     40.50 o 
  -7   5   9     2931.33     2830.46    136.03 o 
  -6   5   9       46.00       45.62     27.31 o 
  -5   5   9     1939.20     1931.27     83.99 o 
  -4   5   9      467.45      450.68     22.87 o 
  -3   5   9     6107.29     5954.91     81.07 o 
  -2   5   9       96.90      115.02     10.72 o 
  -1   5   9     4048.86     3961.67     47.41 o 
   0   5   9      550.91      575.98     17.77 o 
   1   5   9     5875.00     6017.90     66.09 o 
   2   5   9     1283.81     1256.80     26.95 o 
   3   5   9     4990.82     4926.84     62.20 o 
   4   5   9     3169.91     3105.81     49.53 o 
   5   5   9      551.54      577.46     20.46 o 
   6   5   9     3694.77     3540.82     54.95 o 
   7   5   9      512.82      531.76     22.80 o 
   8   5   9     1758.58     1710.36     39.98 o 
   9   5   9      545.69      576.00     29.69 o 
  10   5   9     1636.01     1589.96     39.70 o 
  11   5   9     1390.93     1434.51     54.48 o 
 -11   6   9       60.53       42.25     31.95 o 
 -10   6   9     2769.12     2927.09     82.30 o 
  -9   6   9      551.13      577.17     34.62 o 
  -8   6   9     4166.17     4056.59    101.50 o 
  -7   6   9      352.28      385.40     28.90 o 
  -6   6   9     4278.28     4183.25    153.04 o 
  -5   6   9      619.86      651.01     34.56 o 
  -4   6   9    22645.66    22484.68    322.12 o 
  -3   6   9      557.53      558.19     19.27 o 
  -2   6   9    18771.02    18230.39    210.67 o 
  -1   6   9     1687.42     1823.65     30.44 o 
   0   6   9    10840.79    10609.25    114.20 o 
   1   6   9     3637.06     3697.04     47.77 o 
   2   6   9     5349.20     5380.85     72.70 o 
   3   6   9       35.99       33.49      9.06 o 
   4   6   9    15429.59    15158.50    203.64 o 
   5   6   9     4744.54     4710.96     74.70 o 
   6   6   9     2415.90     2334.42     42.44 o 
   7   6   9       37.65       67.85     13.34 o 
   8   6   9     1845.82     1825.92     42.01 o 
   9   6   9      467.29      473.22     22.38 o 
  10   6   9     1475.29     1501.07     38.37 o 
  11   6   9      334.11      375.24     52.49 o 
 -11   7   9      729.41      618.33     58.74 o 
 -10   7   9     2268.31     2283.56     70.58 o 
  -9   7   9      142.00      148.91     22.53 o 
  -8   7   9      487.31      513.03     33.31 o 
  -7   7   9      502.24      534.19     33.49 o 
  -6   7   9     1278.11     1265.72     49.72 o 
  -5   7   9       54.93       81.77     17.83 o 
  -4   7   9      245.12      241.34     22.30 o 
  -3   7   9      311.71      303.75     15.22 o 
  -2   7   9      512.95      512.94     18.53 o 
  -1   7   9      407.43      440.73     16.41 o 
   0   7   9      155.65      177.49     12.17 o 
   1   7   9      665.05      682.01     17.43 o 
   2   7   9      743.82      751.81     21.31 o 
   3   7   9      252.85      270.88     14.36 o 
   4   7   9     1474.54     1447.58     31.76 o 
   5   7   9      721.12      796.77     26.42 o 
   6   7   9     6305.15     6236.70     84.88 o 
   7   7   9      695.08      744.09     27.05 o 
   8   7   9     1803.70     1811.57     42.02 o 
   9   7   9      116.03      139.37     16.09 o 
  10   7   9     4049.76     3909.91     79.63 o 
  11   7   9        4.41       55.73     30.59 o 
 -11   8   9       45.80       64.93     32.98 o 
 -10   8   9     4247.64     4224.15    106.34 o 
  -9   8   9      558.76      546.38     35.07 o 
  -8   8   9     3764.24     3669.93     95.66 o 
  -7   8   9       68.48       54.72     18.06 o 
  -6   8   9    16313.19    15995.26    305.07 o 
  -5   8   9      452.85      469.77     30.66 o 
  -4   8   9     8049.60     7874.92    123.68 o 
  -3   8   9      150.65      178.50     13.69 o 
  -2   8   9    16601.21    16221.67    183.55 o 
  -1   8   9       90.60      146.49     16.73 o 
   0   8   9     9356.50     9227.44     95.11 o 
   1   8   9      163.26      175.69      9.83 o 
   2   8   9    14849.47    14848.38    143.22 o 
   3   8   9     1363.03     1472.44     28.33 o 
   4   8   9     5403.47     5365.96     83.12 o 
   5   8   9      295.07      313.82     16.77 o 
   6   8   9     8973.10     8873.96    113.32 o 
   7   8   9      567.00      587.18     24.47 o 
   8   8   9     1596.51     1585.54     39.36 o 
   9   8   9      256.97      282.17     29.30 o 
  10   8   9     3133.64     3117.36     68.53 o 
  11   8   9       84.66      174.07     37.38 o 
 -11   9   9      449.42      495.70     53.59 o 
 -10   9   9     1386.58     1403.28     55.46 o 
  -9   9   9       95.93       97.58     22.67 o 
  -8   9   9      835.20      801.21     54.62 o 
  -7   9   9      104.01      168.32     23.01 o 
  -6   9   9     2095.38     2047.55     66.44 o 
  -5   9   9       70.81       97.80     20.05 o 
  -4   9   9      506.73      521.66     24.84 o 
  -3   9   9     1415.15     1445.37     31.93 o 
  -2   9   9      235.28      250.68     14.44 o 
  -1   9   9      258.53      276.65     14.28 o 
   0   9   9     1391.73     1417.82     27.35 o 
   1   9   9       49.69       60.37      8.09 o 
   2   9   9     1853.83     1849.02     29.90 o 
   3   9   9     1260.89     1244.16     26.58 o 
   4   9   9      775.02      821.79     24.13 o 
   5   9   9       72.34       83.82     13.29 o 
   6   9   9     2703.71     2784.46     48.73 o 
   7   9   9        2.81       24.88     11.19 o 
   8   9   9     4573.83     4572.38     87.63 o 
   9   9   9       17.05       26.50     26.03 o 
  10   9   9     2135.62     2263.37     68.43 o 
  11   9   9      715.01     1013.98    187.05 o 
 -10  10   9     1366.98     1524.38     61.32 o 
  -9  10   9      946.33      944.50     46.66 o 
  -8  10   9     8344.62     8299.30    178.71 o 
  -7  10   9      117.74      132.90     22.53 o 
  -6  10   9     6865.81     6701.34    180.35 o 
  -5  10   9      106.72      145.01     22.74 o 
  -4  10   9     6142.59     6253.90    104.82 o 
  -3  10   9      220.77      259.98     15.75 o 
  -2  10   9     4599.06     4476.91     58.24 o 
  -1  10   9     1176.29     1223.83     27.90 o 
   0  10   9    16752.82    16533.43    172.25 o 
   1  10   9     2265.84     2303.40     35.08 o 
   2  10   9    11412.24    11269.95    121.33 o 
   3  10   9      118.40      133.93     12.20 o 
   4  10   9     4300.41     4288.82     70.35 o 
   5  10   9     2904.18     2961.05     54.97 o 
   6  10   9     4596.87     4471.97     85.08 o 
   7  10   9      117.21      152.85     18.00 o 
   8  10   9     3214.99     3250.16     69.94 o 
   9  10   9      681.52      763.58     32.87 o 
  10  10   9      292.62      341.95     35.89 o 
 -10  11   9      503.44      551.78     36.66 o 
  -9  11   9     1236.46     1277.44     53.85 o 
  -8  11   9     2057.38     1991.50     69.04 o 
  -7  11   9     1242.69     1289.94     63.38 o 
  -6  11   9       57.84       84.08     20.80 o 
  -5  11   9     1172.84     1135.80     69.05 o 
  -4  11   9       39.78       47.02     14.50 o 
  -3  11   9     5239.39     5414.44     86.82 o 
  -2  11   9      128.93      152.90     12.68 o 
  -1  11   9     1195.59     1216.70     30.60 o 
   0  11   9      301.04      303.20     15.67 o 
   1  11   9     3134.24     3129.42     48.39 o 
   2  11   9     1810.07     1842.24     32.64 o 
   3  11   9      800.69      818.34     24.02 o 
   4  11   9     1690.93     1741.45     41.41 o 
   5  11   9     4470.47     4441.86     72.90 o 
   6  11   9      360.85      433.68     21.01 o 
   7  11   9     1336.58     1302.14     47.04 o 
   8  11   9     3413.28     3466.92    103.72 o 
   9  11   9       48.32      115.96     35.55 o 
  10  11   9     1596.83     1781.97     70.82 o 
 -10  12   9      749.29      849.74     61.32 o 
  -9  12   9      857.44      991.24     54.10 o 
  -8  12   9     2984.12     2973.94     87.95 o 
  -7  12   9     1083.06     1037.42     49.09 o 
  -6  12   9      517.36      531.43     35.80 o 
  -5  12   9      819.35      797.19     43.13 o 
  -4  12   9    11522.72    11814.84    260.51 o 
  -3  12   9      318.66      356.13     23.18 o 
  -2  12   9     3326.58     3288.63     72.95 o 
  -1  12   9      179.27      233.46     20.11 o 
   0  12   9     8022.80     7991.08    139.77 o 
   1  12   9      456.79      486.28     21.30 o 
   2  12   9     1250.09     1191.60     27.95 o 
   3  12   9     6483.00     6493.84     97.52 o 
   4  12   9     6163.87     6097.78    102.35 o 
   5  12   9       24.44       51.22     13.69 o 
   6  12   9     1244.02     1343.99     39.59 o 
   7  12   9     1280.68     1376.07     51.67 o 
   8  12   9     1398.86     1528.23     64.71 o 
   9  12   9     1133.71     1257.28     78.32 o 
  10  12   9       44.63       48.44     36.07 o 
 -10  13   9      842.35      883.19     60.80 o 
  -9  13   9     2683.71     2838.13     86.27 o 
  -8  13   9      367.13      420.50     45.86 o 
  -7  13   9     3183.55     3258.91     94.52 o 
  -6  13   9       18.24       32.02     38.13 o 
  -5  13   9     4445.92     4534.14    116.09 o 
  -4  13   9       63.55       71.04     16.92 o 
  -3  13   9     2384.36     2665.34     56.46 o 
  -2  13   9       57.83       94.13     16.73 o 
  -1  13   9     7024.92     7062.96    128.56 o 
   0  13   9      180.19      217.68     20.34 o 
   1  13   9     7830.05     7819.56    120.63 o 
   2  13   9      776.84      772.83     29.24 o 
   3  13   9     2591.98     2642.17     88.46 o 
   4  13   9      607.83      611.40     31.21 o 
   5  13   9     2777.62     2742.83     67.80 o 
   6  13   9     1028.29     1012.80     43.91 o 
   7  13   9     1823.40     1887.24     92.23 o 
   8  13   9      120.60      157.68     41.22 o 
   9  13   9     1016.22     1074.87     75.23 o 
  -9  14   9      118.44      132.01     26.00 o 
  -8  14   9       68.48       91.84     37.62 o 
  -7  14   9      245.75      214.86     28.90 o 
  -6  14   9     1515.20     1495.74     60.58 o 
  -5  14   9      137.07      136.36     37.62 o 
  -4  14   9      633.39      693.53    136.55 o 
  -3  14   9        0.26       -0.18     13.06 o 
  -2  14   9     8652.40     8561.28    151.37 o 
  -1  14   9     1192.66     1248.48     43.22 o 
   0  14   9      573.01      573.41     29.87 o 
   1  14   9       84.70       98.31     43.58 o 
   2  14   9     2894.77     3051.36     62.10 o 
   3  14   9     2104.41     2149.43     59.38 o 
   4  14   9      415.74      391.46     37.86 o 
   5  14   9      765.33      831.82     37.12 o 
   6  14   9     1242.20     1294.32     46.08 o 
   7  14   9     5272.99     5113.39    104.91 o 
   8  14   9       16.54       -4.12     32.98 o 
   9  14   9     1329.45     1471.64     87.60 o 
  -9  15   9     1932.20     2223.94    103.06 o 
  -8  15   9        6.61       32.55     20.96 o 
  -7  15   9     5438.17     5613.18    139.31 o 
  -6  15   9       61.84       74.03     23.01 o 
  -5  15   9     4093.76     4229.81    113.90 o 
  -4  15   9       92.18       91.03     40.19 o 
  -3  15   9     4798.13     5067.26    105.42 o 
  -2  15   9        5.15       24.27     15.26 o 
  -1  15   9     6610.22     6722.21    192.89 o 
   0  15   9       29.23       42.15     15.57 o 
   1  15   9     8253.65     8285.45    148.50 o 
   2  15   9      150.01      179.01     20.97 o 
   3  15   9     5458.43     5443.86    110.48 o 
   4  15   9      541.15      562.43     31.64 o 
   5  15   9      967.92     1053.83     42.35 o 
   6  15   9      372.38      380.69     28.01 o 
   7  15   9     1530.29     1580.23     51.90 o 
   8  15   9       12.02      -20.61     35.04 o 
  -8  16   9       10.91       42.58     22.88 o 
  -7  16   9       92.99      110.47     26.23 o 
  -6  16   9       94.08       79.77     27.83 o 
  -5  16   9     2675.03     2738.92     87.75 o 
  -4  16   9      246.21      191.68     38.13 o 
  -3  16   9     1057.72     1124.60     51.07 o 
  -2  16   9       71.73      111.77     27.56 o 
  -1  16   9       97.17       99.64     18.98 o 
   0  16   9      208.75      179.69     21.31 o 
   1  16   9     1232.17     1317.93     46.56 o 
   2  16   9      130.48      151.74     20.47 o 
   3  16   9       25.15       47.31     18.14 o 
   4  16   9        3.43       -8.06     15.89 o 
   5  16   9     4966.47     5013.42    106.03 o 
   6  16   9        4.19       20.26     17.37 o 
   7  16   9     2465.44     2601.67     69.63 o 
   8  16   9       37.71      -31.95     31.95 o 
  -8  17   9        0.07        5.15     25.76 o 
  -7  17   9     2660.05     2799.68    156.13 o 
  -6  17   9        9.03        7.45     21.51 o 
  -5  17   9     4928.67     5006.45    180.35 o 
  -4  17   9      116.57      121.61     35.04 o 
  -3  17   9     7025.61     7164.47    135.61 o 
  -2  17   9        1.19       -2.50     20.30 o 
  -1  17   9     3887.64     3891.16     88.22 o 
   0  17   9      111.55      105.04     19.63 o 
   1  17   9     2969.63     2992.91     74.46 o 
   2  17   9      132.07      127.07     19.58 o 
   3  17   9     3527.60     3423.13    101.50 o 
   4  17   9        3.85        5.73     16.74 o 
   5  17   9     3882.21     3963.20     91.96 o 
   6  17   9      223.26      220.69     25.57 o 
   7  17   9      944.70      966.54     42.76 o 
  -7  18   9      518.05      462.79     40.71 o 
  -6  18   9      419.24      480.24     54.62 o 
  -5  18   9       15.86        3.09     27.83 o 
  -4  18   9      834.14      940.90     71.11 o 
  -3  18   9        1.30       27.61     20.68 o 
  -2  18   9     2208.05     2273.92     64.63 o 
  -1  18   9      171.23      158.84     21.81 o 
   0  18   9       56.41       31.34     19.29 o 
   1  18   9      761.27      803.13     38.40 o 
   2  18   9     1061.51     1060.68     75.97 o 
   3  18   9      754.36      813.52     48.81 o 
   4  18   9      173.94      208.02     25.86 o 
   5  18   9     1882.68     1836.80     59.09 o 
   6  18   9      732.98      722.08     38.24 o 
   7  18   9      757.12      861.42     49.89 o 
  -6  19   9       74.50       79.35     32.98 o 
  -5  19   9     2722.45     2858.76    128.82 o 
  -4  19   9       52.01       59.77     32.98 o 
  -3  19   9     3373.31     3452.62    174.68 o 
  -2  19   9        3.50       25.93     17.41 o 
  -1  19   9     2114.80     2168.72     63.46 o 
   0  19   9      194.05      216.22     26.92 o 
   1  19   9     2693.99     2683.18     71.85 o 
   2  19   9        4.55        8.24     21.64 o 
   3  19   9     1247.15     1284.76     60.43 o 
   4  19   9      692.18      704.08     46.06 o 
   5  19   9     3398.40     3369.95     84.69 o 
   6  19   9      818.57      838.15     41.51 o 
  -5  20   9      323.74      335.96     50.50 o 
  -4  20   9     1250.75     1341.79     87.60 o 
  -3  20   9      346.14      286.65     33.83 o 
  -2  20   9      953.01     1054.85     45.17 o 
  -1  20   9      274.67      296.47     27.95 o 
   0  20   9     2406.54     2411.91     68.80 o 
   1  20   9       68.69      104.18     21.40 o 
   2  20   9     1806.32     1847.10     86.05 o 
   3  20   9     1785.19     1739.78     70.82 o 
   4  20   9     1234.40     1241.07     59.85 o 
   5  20   9       24.45       41.08     24.21 o 
  -4  21   9      239.12      254.55     46.38 o 
  -3  21   9      267.15      236.00     44.31 o 
  -2  21   9      131.04      153.32     28.31 o 
  -1  21   9     1989.16     1958.74     76.13 o 
   0  21   9      183.66      230.34     22.39 o 
   1  21   9     1399.03     1447.80     80.37 o 
   2  21   9      520.22      571.09    116.97 o 
   3  21   9     1365.45     1350.79     64.02 o 
   4  21   9      449.51      486.68     41.46 o 
  -2  22   9     1312.64     1344.88     62.67 o 
  -1  22   9       24.67       15.22     16.59 o 
   0  22   9     4179.68     4248.99    176.23 o 
   1  22   9      361.71      318.33     40.05 o 
   2  22   9     1290.15     1364.16     64.41 o 
 -10   0  10      972.06      938.48     46.17 o 
  -8   0  10     2365.21     2352.23     86.57 o 
  -6   0  10     4990.97     4645.75    158.71 o 
  -4   0  10      471.49      452.54     44.83 o 
  -2   0  10      507.34      439.73     26.23 o 
   0   0  10     1597.06     1471.20     38.47 o 
   2   0  10       32.73       47.58     11.01 o 
   4   0  10     2421.55     2377.89    107.40 o 
   6   0  10     4868.43     4763.87    126.44 o 
   8   0  10      826.99      854.11     37.80 o 
  10   0  10     2492.88     2533.49     93.78 o 
 -11   1  10     1222.77     1241.86     56.47 o 
 -10   1  10     4521.47     4432.30     98.73 o 
  -9   1  10       23.03       16.20     13.98 o 
  -8   1  10     8476.01     8237.69    144.11 o 
  -7   1  10      272.30      278.85     21.73 o 
  -6   1  10     3468.35     3350.57     72.15 o 
  -5   1  10       62.78       91.69     19.63 o 
  -4   1  10    15037.94    14942.21    225.16 o 
  -3   1  10      523.93      551.27     23.80 o 
  -2   1  10    23677.10    23151.05    279.72 o 
  -1   1  10        8.71       38.46      8.84 o 
   0   1  10    22258.51    21745.30    223.00 o 
   1   1  10      775.29      808.98     17.92 o 
   2   1  10     8515.21     8530.90     98.19 o 
   3   1  10       78.20       94.18      9.87 o 
   4   1  10     8804.41     8638.25    164.17 o 
   5   1  10       67.72      102.13     10.53 o 
   6   1  10    13415.59    13085.30    198.44 o 
   7   1  10      376.66      396.26     18.63 o 
   8   1  10     3397.33     3241.22     73.60 o 
   9   1  10      549.74      545.40     24.43 o 
  10   1  10     2146.55     2151.87     55.55 o 
  11   1  10       71.73       68.24     21.95 o 
 -11   2  10       70.00       65.96     24.78 o 
 -10   2  10     2002.87     2076.73     71.40 o 
  -9   2  10      894.64      934.40     36.86 o 
  -8   2  10     1948.57     1893.92     52.34 o 
  -7   2  10     1234.91     1247.92     57.79 o 
  -6   2  10     1221.72     1164.68     38.91 o 
  -5   2  10     2417.48     2497.71     58.45 o 
  -4   2  10      740.81      690.19     25.35 o 
  -3   2  10     1629.37     1592.16     43.25 o 
  -2   2  10      236.63      255.08     13.80 o 
  -1   2  10      197.85      270.24     19.01 o 
   0   2  10        9.86        1.12      8.37 o 
   1   2  10     1059.12     1047.73     21.66 o 
   2   2  10      359.38      347.60     15.39 o 
   3   2  10     4566.73     4400.88     58.60 o 
   4   2  10     1854.94     1811.70     39.49 o 
   5   2  10     3334.49     3299.34     90.90 o 
   6   2  10     1521.87     1457.96     28.31 o 
   7   2  10       46.72       48.97     11.94 o 
   8   2  10     2877.80     2726.54     54.32 o 
   9   2  10        9.40       -4.38     12.43 o 
  10   2  10     2256.82     2192.46     48.65 o 
  11   2  10     1001.60      966.71     37.72 o 
 -11   3  10     2390.09     2355.16     79.06 o 
 -10   3  10     2201.13     2310.79     51.83 o 
  -9   3  10      201.83      212.38     20.91 o 
  -8   3  10     1434.89     1452.25     69.05 o 
  -7   3  10       17.14       31.78     18.55 o 
  -6   3  10    14082.18    13507.69    262.19 o 
  -5   3  10      184.95      157.83     27.31 o 
  -4   3  10     8593.35     8360.57    135.21 o 
  -3   3  10     1425.51     1440.51     30.77 o 
  -2   3  10     8259.66     7972.35     90.08 o 
  -1   3  10      339.90      370.06     13.34 o 
   0   3  10    10779.90    10398.53    112.62 o 
   1   3  10      968.03      971.86     24.34 o 
   2   3  10    12564.27    12644.86    150.88 o 
   3   3  10      122.99      138.24     12.37 o 
   4   3  10    15543.91    15344.17    354.45 o 
   5   3  10      804.83      824.17     24.45 o 
   6   3  10     1034.97      980.30     27.29 o 
   7   3  10     1838.58     1756.09     41.33 o 
   8   3  10     5606.63     5353.81     86.17 o 
   9   3  10     1572.52     1545.32     40.76 o 
  10   3  10      424.24      434.82     23.44 o 
  11   3  10      121.86      185.84     21.68 o 
 -11   4  10     1411.29     1422.07     78.84 o 
 -10   4  10     2437.42     2413.91     62.08 o 
  -9   4  10     1051.29     1137.93     48.56 o 
  -8   4  10      527.39      527.77     33.88 o 
  -7   4  10     3775.46     3643.10     94.99 o 
  -6   4  10      720.94      672.59     37.40 o 
  -5   4  10     4444.87     4081.38    100.10 o 
  -4   4  10       22.01       31.53     14.40 o 
  -3   4  10     4729.74     4614.30     74.60 o 
  -2   4  10      759.35      794.18     20.49 o 
  -1   4  10     9168.42     8943.37    108.01 o 
   0   4  10      118.90      131.25     10.59 o 
   1   4  10     4896.49     4935.33     60.32 o 
   2   4  10     1591.41     1631.18     32.74 o 
   3   4  10     6298.69     6150.73     82.46 o 
   4   4  10      527.01      551.75     21.07 o 
   5   4  10     2105.61     2041.90     39.59 o 
   6   4  10      271.73      273.25     16.65 o 
   7   4  10     2485.31     2426.45     49.87 o 
   8   4  10     1891.00     1894.70     43.97 o 
   9   4  10     1582.54     1536.09     39.77 o 
  10   4  10     2651.03     2621.05     54.39 o 
  11   4  10      394.03      469.53     28.68 o 
 -11   5  10      256.65      276.23     56.17 o 
 -10   5  10      275.68      280.77     42.25 o 
  -9   5  10     1739.82     1716.98    101.51 o 
  -8   5  10      905.04      945.53     44.70 o 
  -7   5  10     1527.72     1563.43     57.03 o 
  -6   5  10     5205.50     5260.21    122.66 o 
  -5   5  10      852.94      863.95     41.78 o 
  -4   5  10     3771.30     3665.37     73.01 o 
  -3   5  10      448.56      465.83     21.00 o 
  -2   5  10     3020.80     2983.15     46.53 o 
  -1   5  10        3.82       19.89     11.50 o 
   0   5  10     4733.80     4746.04     59.45 o 
   1   5  10       22.68       44.40      8.91 o 
   2   5  10     8777.25     8779.36    110.36 o 
   3   5  10     3123.26     3221.12     51.46 o 
   4   5  10     3605.83     3516.60     62.21 o 
   5   5  10     1354.18     1406.24     32.51 o 
   6   5  10      980.89      997.71     31.95 o 
   7   5  10     4005.88     3925.62     68.36 o 
   8   5  10     1237.37     1201.08     34.81 o 
   9   5  10      551.74      587.45     25.87 o 
  10   5  10     1094.70     1088.63     34.22 o 
  11   5  10     3632.82     3672.79     78.16 o 
 -11   6  10     1917.18     2068.62     73.90 o 
 -10   6  10       83.98      118.98     28.34 o 
  -9   6  10     2224.86     2173.42     70.40 o 
  -8   6  10      912.04      849.93     50.50 o 
  -7   6  10     5287.28     5154.88    239.60 o 
  -6   6  10      236.25      284.20     27.43 o 
  -5   6  10     6982.05     6989.15    208.69 o 
  -4   6  10      272.31      302.57     23.69 o 
  -3   6  10     6356.97     6245.12     86.57 o 
  -2   6  10       24.20       33.40      9.29 o 
  -1   6  10    12696.77    12268.83    158.09 o 
   0   6  10        0.73       18.72      8.42 o 
   1   6  10    14732.02    14877.54    155.83 o 
   2   6  10        3.37        9.78      8.42 o 
   3   6  10     5588.30     5361.16     74.49 o 
   4   6  10      558.58      614.18     24.68 o 
   5   6  10     3621.23     3607.64     71.97 o 
   6   6  10      255.07      286.32     16.89 o 
   7   6  10     4128.63     4072.13     70.65 o 
   8   6  10      296.02      320.08     20.57 o 
   9   6  10     4243.74     4087.12     72.54 o 
  10   6  10      234.81      262.92     22.90 o 
  11   6  10       45.08      130.37     25.39 o 
 -11   7  10     1559.23     1696.30     94.81 o 
 -10   7  10      261.09      250.26     27.71 o 
  -9   7  10     1068.06     1076.37     49.30 o 
  -8   7  10     1086.62     1047.18     47.83 o 
  -7   7  10     3958.37     3964.86    102.96 o 
  -6   7  10       12.35       25.85     18.17 o 
  -5   7  10       13.80       11.84     16.84 o 
  -4   7  10       19.42       50.41     15.80 o 
  -3   7  10       13.87       31.83     15.44 o 
  -2   7  10     2029.90     1999.62     36.61 o 
  -1   7  10       12.62       29.65     10.70 o 
   0   7  10      613.55      629.75     18.64 o 
   1   7  10      603.37      593.11     17.32 o 
   2   7  10      651.96      686.32     20.59 o 
   3   7  10      595.82      623.50     21.49 o 
   4   7  10        6.46       24.30     11.52 o 
   5   7  10     5714.48     5702.92     89.32 o 
   6   7  10     2069.48     2082.17     41.67 o 
   7   7  10      557.58      607.28     25.83 o 
   8   7  10        2.67       16.36     13.18 o 
   9   7  10     5333.00     5254.76     86.74 o 
  10   7  10      258.36      314.48     29.47 o 
  11   7  10     1954.28     2086.10    162.31 o 
 -10   8  10        0.61       31.83     19.04 o 
  -9   8  10     3526.74     3382.16     93.70 o 
  -8   8  10       17.43       39.05     19.25 o 
  -7   8  10     3977.95     3759.70     99.31 o 
  -6   8  10        3.82       17.67     21.64 o 
  -5   8  10     9728.18     9580.53    197.76 o 
  -4   8  10      194.59      215.39     30.12 o 
  -3   8  10     9083.16     9106.59    118.93 o 
  -2   8  10      229.83      275.90     15.42 o 
  -1   8  10     7647.27     7290.07    102.16 o 
   0   8  10        7.47        8.22      9.31 o 
   1   8  10    11434.63    11390.00    131.17 o 
   2   8  10      287.53      323.34     14.46 o 
   3   8  10    11039.39    11103.14    151.66 o 
   4   8  10      142.58      138.21     15.52 o 
   5   8  10     5682.47     5750.95     90.75 o 
   6   8  10     1489.63     1529.44     39.09 o 
   7   8  10     3611.53     3543.72     73.95 o 
   8   8  10       23.12       22.57     19.18 o 
   9   8  10     1324.56     1423.34     61.58 o 
  10   8  10      161.53      196.25     32.41 o 
 -10   9  10        6.17       -6.41     18.32 o 
  -9   9  10     1106.46     1189.42     53.11 o 
  -8   9  10        5.65       10.24     31.43 o 
  -7   9  10      308.31      288.83     28.71 o 
  -6   9  10      511.11      569.71     52.56 o 
  -5   9  10     1029.74     1039.87     47.53 o 
  -4   9  10      115.91      144.34     19.82 o 
  -3   9  10     1333.53     1401.06     37.20 o 
  -2   9  10      598.05      688.27     41.15 o 
  -1   9  10      109.44      119.68     20.76 o 
   0   9  10      280.90      289.40     15.34 o 
   1   9  10     4165.46     4135.02     65.29 o 
   2   9  10      920.11      972.62     23.28 o 
   3   9  10      293.69      322.87     22.29 o 
   4   9  10       63.91       88.34     14.10 o 
   5   9  10     2027.98     1989.41     45.05 o 
   6   9  10       30.31       32.49     12.91 o 
   7   9  10     1150.42     1193.14     35.38 o 
   8   9  10      155.65      204.53     29.75 o 
   9   9  10     4739.00     4842.35    120.67 o 
  10   9  10      132.46      296.22     82.69 o 
 -10  10  10        6.71       56.57     34.01 o 
  -9  10  10     3414.49     3505.30     97.56 o 
  -8  10  10      799.14      758.97     42.70 o 
  -7  10  10     1404.89     1396.03     56.62 o 
  -6  10  10      312.23      303.26     28.90 o 
  -5  10  10     8722.35     8656.81    250.94 o 
  -4  10  10       68.53       88.62     16.60 o 
  -3  10  10     7594.85     7615.44    167.38 o 
  -2  10  10       36.98       46.44     16.29 o 
  -1  10  10    11218.21    10896.18    223.20 o 
   0  10  10       18.89       19.01     11.89 o 
   1  10  10     2993.05     2954.35     50.93 o 
   2  10  10        1.76       -2.56      8.13 o 
   3  10  10     7653.23     7667.04    111.32 o 
   4  10  10      571.10      582.57     24.37 o 
   5  10  10     5932.08     5982.56    106.69 o 
   6  10  10      368.31      383.81     21.50 o 
   7  10  10     2018.61     2032.42     56.42 o 
   8  10  10        7.17       19.16     24.88 o 
   9  10  10     1136.01     1100.01     56.42 o 
  10  10  10      445.69      525.64    128.30 o 
 -10  11  10     1609.74     1600.37     62.35 o 
  -9  11  10      954.44     1003.68     56.17 o 
  -8  11  10     2808.83     2733.53     84.61 o 
  -7  11  10      121.44      139.73     24.49 o 
  -6  11  10      778.08      738.27     56.17 o 
  -5  11  10     1343.91     1316.66     54.93 o 
  -4  11  10      810.94      884.62     37.31 o 
  -3  11  10      175.09      201.98     20.39 o 
  -2  11  10     4900.45     4890.35    198.38 o 
  -1  11  10       32.97       39.61     14.42 o 
   0  11  10     3288.64     3289.21     72.92 o 
   1  11  10      513.56      556.58     32.76 o 
   2  11  10     1595.30     1604.30     34.82 o 
   3  11  10     1070.68     1097.82     34.91 o 
   4  11  10     1462.21     1458.63     46.00 o 
   5  11  10      602.35      650.51     29.74 o 
   6  11  10     3525.84     3504.75     84.22 o 
   7  11  10     3169.73     3186.88     80.63 o 
   8  11  10      318.15      377.88     37.10 o 
   9  11  10      694.40      836.43    124.70 o 
  10  11  10      270.32      767.76     65.96 o 
  -9  12  10     1000.70     1088.05     51.92 o 
  -8  12  10      622.65      659.42     42.70 o 
  -7  12  10     3189.50     3189.05    258.15 o 
  -6  12  10      100.48      136.08     36.07 o 
  -5  12  10      914.29      906.80     46.89 o 
  -4  12  10      446.77      440.53     27.28 o 
  -3  12  10     5177.40     5150.89    125.63 o 
  -2  12  10      209.62      228.56     25.80 o 
  -1  12  10     6331.61     6392.44    222.04 o 
   0  12  10      125.00      116.68     17.43 o 
   1  12  10     2649.58     2666.95     51.32 o 
   2  12  10        8.51       19.86     11.32 o 
   3  12  10     1833.53     1978.86     49.55 o 
   4  12  10      323.33      303.84     21.34 o 
   5  12  10     2624.07     2642.55     70.13 o 
   6  12  10     3185.46     3154.06     79.68 o 
   7  12  10     2118.43     2201.31     64.86 o 
   8  12  10      832.12      806.93     66.99 o 
   9  12  10      906.04      936.78     71.11 o 
  -9  13  10      423.92      390.00     39.16 o 
  -8  13  10     1948.39     2017.57     72.48 o 
  -7  13  10     1305.03     1314.38     58.08 o 
  -6  13  10     4451.83     4215.06    138.09 o 
  -5  13  10        5.31       35.66     19.95 o 
  -4  13  10     3384.05     3327.15    249.91 o 
  -3  13  10      473.92      447.52     33.10 o 
  -2  13  10     6662.18     6536.67    123.47 o 
  -1  13  10       68.75       93.32     17.10 o 
   0  13  10     4847.31     4896.41     99.06 o 
   1  13  10      638.60      660.26     31.78 o 
   2  13  10     2927.37     2945.91     61.26 o 
   3  13  10     1126.96     1128.64     42.60 o 
   4  13  10     6507.63     6380.76    128.15 o 
   5  13  10      911.10      878.23     45.62 o 
   6  13  10     1576.28     1632.50    107.69 o 
   7  13  10      938.96     1013.80     52.80 o 
   8  13  10     2212.96     2430.05    114.39 o 
   9  13  10      242.11      274.13     47.41 o 
  -9  14  10      331.94      371.00     45.34 o 
  -8  14  10       96.99      108.20     25.49 o 
  -7  14  10      967.96      958.83     51.92 o 
  -6  14  10      720.07      798.42     46.66 o 
  -5  14  10      316.25      321.48     35.04 o 
  -4  14  10      264.50      286.49     42.25 o 
  -3  14  10      509.16      510.85     44.83 o 
  -2  14  10      949.97      899.47     38.08 o 
  -1  14  10      731.08      741.49     34.55 o 
   0  14  10      926.38      921.17     38.27 o 
   1  14  10     2944.66     2956.11     71.69 o 
   2  14  10      168.28      163.36     17.63 o 
   3  14  10      337.17      315.47     26.25 o 
   4  14  10      713.40      680.73     34.38 o 
   5  14  10      700.27      772.93     36.99 o 
   6  14  10      601.36      603.05     42.98 o 
   7  14  10      329.16      331.08     34.89 o 
   8  14  10     2257.07     2208.48    111.30 o 
  -8  15  10     1868.11     1920.79     72.48 o 
  -7  15  10      446.56      471.25     57.71 o 
  -6  15  10     4303.09     4588.91    123.32 o 
  -5  15  10       57.54       61.83     31.95 o 
  -4  15  10     9368.18     9362.61    284.43 o 
  -3  15  10       17.40       67.98     20.76 o 
  -2  15  10     2790.28     2947.84     72.79 o 
  -1  15  10       51.98       61.72     17.01 o 
   0  15  10     6241.84     6230.72    154.25 o 
   1  15  10       10.02       33.59     15.92 o 
   2  15  10     7808.62     7614.37    141.06 o 
   3  15  10       61.80       67.50     21.74 o 
   4  15  10     3956.87     4098.71     92.38 o 
   5  15  10      228.69      204.18     23.94 o 
   6  15  10     2220.83     2226.20     85.54 o 
   7  15  10      108.58       88.18     30.92 o 
   8  15  10     1437.71     1454.12     91.72 o 
  -8  16  10      993.43     1060.44     73.17 o 
  -7  16  10        7.51       25.07     22.48 o 
  -6  16  10      852.79      892.26     81.41 o 
  -5  16  10      120.27      100.99     35.04 o 
  -4  16  10       83.46      100.99     35.04 o 
  -3  16  10        3.11       32.46     20.40 o 
  -2  16  10      252.55      274.91     24.66 o 
  -1  16  10      100.69      103.13     20.66 o 
   0  16  10      280.91      287.30     34.93 o 
   1  16  10       17.62       35.73     16.18 o 
   2  16  10      522.10      517.58     30.68 o 
   3  16  10      370.87      367.70     42.22 o 
   4  16  10      608.94      581.84     34.12 o 
   5  16  10       83.83       70.47     20.40 o 
   6  16  10      346.44      388.01     29.51 o 
   7  16  10        0.13       12.58     24.01 o 
  -7  17  10      365.00      403.98     49.47 o 
  -6  17  10     3982.34     3824.40    152.52 o 
  -5  17  10        6.52       36.07     29.89 o 
  -4  17  10     3611.60     3699.70    149.43 o 
  -3  17  10      348.11      335.55     32.77 o 
  -2  17  10     3652.97     3737.22     99.20 o 
  -1  17  10       89.09       66.27     23.39 o 
   0  17  10     6012.67     6057.09    121.63 o 
   1  17  10       47.81       53.36     17.93 o 
   2  17  10     5933.91     5762.40    123.02 o 
   3  17  10       22.48       28.67     22.22 o 
   4  17  10     3136.33     3102.52     79.74 o 
   5  17  10      338.81      303.50     28.48 o 
   6  17  10     1920.00     1893.56     93.62 o 
   7  17  10        1.65       32.98     34.01 o 
  -6  18  10      426.31      392.64     51.53 o 
  -5  18  10      317.36      361.73     51.53 o 
  -4  18  10      206.71      264.85     45.34 o 
  -3  18  10      221.68      236.60     30.58 o 
  -2  18  10      123.35      140.89     25.57 o 
  -1  18  10      792.82      806.56     63.48 o 
   0  18  10       29.96       26.50     17.03 o 
   1  18  10      871.30      846.81     40.22 o 
   2  18  10      143.83      139.79     28.05 o 
   3  18  10      670.45      648.91     45.75 o 
   4  18  10      417.09      408.17     37.70 o 
   5  18  10       27.58       25.45     20.13 o 
   6  18  10     1275.60     1289.21     50.37 o 
  -5  19  10        3.92        1.03     28.86 o 
  -4  19  10     1695.24     1654.04     96.87 o 
  -3  19  10       10.86       27.83     21.86 o 
  -2  19  10     4080.58     4162.17     95.38 o 
  -1  19  10        0.25       16.84     17.60 o 
   0  19  10     3921.73     3924.26    114.87 o 
   1  19  10       99.76       88.63     21.00 o 
   2  19  10     1428.22     1367.74     63.20 o 
   3  19  10      346.02      332.96     35.20 o 
   4  19  10     2206.92     2355.12    179.83 o 
   5  19  10      183.58      130.89     28.61 o 
  -4  20  10      271.11      304.01     48.44 o 
  -3  20  10      647.58      735.82     65.96 o 
  -2  20  10       43.60        3.81     21.82 o 
  -1  20  10     1746.51     1831.56     59.70 o 
   0  20  10       79.76      105.80     21.81 o 
   1  20  10      898.08      973.17     44.19 o 
   2  20  10       54.67       29.89     32.46 o 
   3  20  10     2992.22     2911.26     96.79 o 
   4  20  10      152.39      154.56     29.92 o 
  -2  21  10     1616.21     1698.01     71.02 o 
  -1  21  10        1.03       19.08     18.99 o 
   0  21  10      684.12      673.17     81.93 o 
   1  21  10      143.10      135.38     23.31 o 
   2  21  10      505.23      530.35     64.41 o 
 -11   0  11     4926.65     4979.65    183.44 o 
  -9   0  11       72.53       92.04     23.01 o 
  -7   0  11     7256.94     6939.19    156.64 o 
  -5   0  11     1352.93     1285.10     74.20 o 
  -3   0  11      600.31      583.59     31.89 o 
  -1   0  11     1838.57     1779.00     69.91 o 
   1   0  11     2356.04     2443.04     45.76 o 
   3   0  11      712.37      737.19     34.46 o 
   5   0  11      226.19      213.57     31.88 o 
   7   0  11     5271.82     5009.00    146.59 o 
   9   0  11      896.44      798.10     50.56 o 
  11   0  11     4428.08     4227.87    175.71 o 
 -11   1  11      764.10      912.58     51.37 o 
 -10   1  11       72.17       73.50     15.11 o 
  -9   1  11     2651.88     2667.66     57.71 o 
  -8   1  11     1308.20     1253.94     37.02 o 
  -7   1  11     3169.82     2972.78     69.98 o 
  -6   1  11      273.52      271.90     22.00 o 
  -5   1  11     8836.30     8651.99    148.51 o 
  -4   1  11       17.54       -6.28     17.70 o 
  -3   1  11     6829.73     6575.34    100.36 o 
  -2   1  11       34.88       46.11     11.63 o 
  -1   1  11    13133.83    12543.97    180.24 o 
   0   1  11      701.11      698.71     19.52 o 
   1   1  11    14123.66    14133.39    163.76 o 
   2   1  11       37.62       74.43     11.42 o 
   3   1  11    12752.40    12373.33    155.71 o 
   4   1  11      771.78      832.50     26.27 o 
   5   1  11     2834.01     2775.80    114.22 o 
   6   1  11       34.06       40.49     10.26 o 
   7   1  11     3985.55     3786.34    129.12 o 
   8   1  11        1.14        5.98     17.60 o 
   9   1  11     3506.69     3398.99     93.39 o 
  10   1  11      263.54      256.42     23.65 o 
  11   1  11     1920.19     1879.74     74.08 o 
 -11   2  11     1409.74     1491.09     79.87 o 
 -10   2  11      412.03      422.72     23.64 o 
  -9   2  11     2504.06     2530.79     56.02 o 
  -8   2  11       81.42      130.43     20.78 o 
  -7   2  11     1182.49     1170.22     42.14 o 
  -6   2  11      205.67      202.35     20.53 o 
  -5   2  11     2593.80     2490.05     79.00 o 
  -4   2  11    12124.91    11962.46    163.06 o 
  -3   2  11      296.40      257.46     16.23 o 
  -2   2  11      337.85      351.69     15.95 o 
  -1   2  11      681.73      702.59     23.70 o 
   0   2  11     4483.62     4450.61     57.16 o 
   1   2  11       77.26       70.79      9.64 o 
   2   2  11      621.29      640.43     24.81 o 
   3   2  11      821.63      743.69     27.76 o 
   4   2  11     5562.62     5474.76    113.39 o 
   5   2  11     1725.84     1659.20     79.81 o 
   6   2  11       59.68       88.84     20.13 o 
   7   2  11     1143.82     1053.53     33.65 o 
   8   2  11      435.67      460.76     23.81 o 
   9   2  11     1532.85     1462.13     48.87 o 
  10   2  11      138.41      178.01     22.22 o 
  11   2  11     1443.68     1488.38     48.10 o 
 -11   3  11     2044.90     2093.71     76.51 o 
 -10   3  11      586.73      657.78     28.51 o 
  -9   3  11     1332.80     1340.63     47.15 o 
  -8   3  11     1861.52     1829.24     53.18 o 
  -7   3  11     5427.51     5285.21    104.22 o 
  -6   3  11      233.73      227.63     34.95 o 
  -5   3  11     1234.60     1158.58     39.80 o 
  -4   3  11      160.74      163.75     18.85 o 
  -3   3  11    10980.30    10706.57    135.36 o 
  -2   3  11       56.70       67.69     11.11 o 
  -1   3  11     7161.28     7012.33     98.57 o 
   0   3  11     1182.05     1216.35     25.36 o 
   1   3  11     6406.87     6444.38     83.02 o 
   2   3  11       60.22       48.97     11.60 o 
   3   3  11     3629.99     3552.27     64.10 o 
   4   3  11      130.65      154.06     16.95 o 
   5   3  11     8963.14     8512.46    241.97 o 
   6   3  11      458.19      452.30     25.87 o 
   7   3  11     4864.04     4561.68     96.83 o 
   8   3  11      224.29      249.72     25.73 o 
   9   3  11      825.57      783.04     32.03 o 
  10   3  11     1310.41     1232.21     43.50 o 
  11   3  11      933.93      907.00     70.09 o 
 -11   4  11      258.39      227.82     30.96 o 
 -10   4  11      972.73     1008.82     44.03 o 
  -9   4  11     5110.99     4896.61    100.75 o 
  -8   4  11     1180.73     1159.71     51.17 o 
  -7   4  11      143.20      172.66     20.26 o 
  -6   4  11     7602.79     7333.14    160.92 o 
  -5   4  11      747.78      751.68     81.41 o 
  -4   4  11     3969.34     3939.31     68.83 o 
  -3   4  11      682.80      660.51     23.74 o 
  -2   4  11     8762.01     8619.85     98.28 o 
  -1   4  11     2655.72     2694.25     48.76 o 
   0   4  11     1846.02     1796.00     31.32 o 
   1   4  11     2229.22     2355.51     38.60 o 
   2   4  11    13427.77    13394.57    161.26 o 
   3   4  11      251.48      253.71     18.57 o 
   4   4  11     2275.55     2240.39     51.33 o 
   5   4  11     2018.56     1960.01     45.42 o 
   6   4  11     7930.44     7600.43    127.08 o 
   7   4  11       36.75       45.95     14.90 o 
   8   4  11      874.45      884.19     31.91 o 
   9   4  11     1773.87     1674.76     43.19 o 
  10   4  11     2595.90     2582.11     79.43 o 
  11   4  11      241.72      375.88     61.32 o 
 -10   5  11     2434.98     2546.94     66.12 o 
  -9   5  11      982.20     1003.64     40.70 o 
  -8   5  11      890.86      822.67     44.17 o 
  -7   5  11     2030.73     1963.64     66.85 o 
  -6   5  11     2181.14     2058.35     68.72 o 
  -5   5  11     1868.70     1763.21     61.42 o 
  -4   5  11     2044.70     2047.15     53.00 o 
  -3   5  11     3016.08     2902.73     49.74 o 
  -2   5  11      873.02      833.90     23.98 o 
  -1   5  11     3199.44     3173.58     54.56 o 
   0   5  11     1024.38     1075.17     24.26 o 
   1   5  11     1402.25     1443.45     29.27 o 
   2   5  11        1.33       12.55     10.19 o 
   3   5  11     1782.98     1882.22     43.56 o 
   4   5  11       40.22       72.25     14.06 o 
   5   5  11     4767.16     4743.04     87.23 o 
   6   5  11      804.93      806.88     30.12 o 
   7   5  11     2614.29     2560.78     61.82 o 
   8   5  11     3277.52     3066.36     61.01 o 
   9   5  11      350.88      372.07     22.98 o 
  10   5  11      548.88      539.43     30.53 o 
 -10   6  11     1232.96     1310.19     46.61 o 
  -9   6  11      288.02      341.08     32.98 o 
  -8   6  11     5092.80     4936.15    188.59 o 
  -7   6  11     1384.75     1379.31     73.17 o 
  -6   6  11    11719.67    11499.08    234.09 o 
  -5   6  11      112.32       99.15     21.28 o 
  -4   6  11     1872.80     1890.03     56.62 o 
  -3   6  11     1681.42     1659.89     39.62 o 
  -2   6  11    12188.84    12131.82    143.59 o 
  -1   6  11     2748.76     2744.58     49.91 o 
   0   6  11     9279.35     9129.60    111.46 o 
   1   6  11     1525.11     1581.55     31.07 o 
   2   6  11    13741.20    13823.08    166.60 o 
   3   6  11      553.16      593.11     25.14 o 
   4   6  11     5885.86     5994.13     94.18 o 
   5   6  11      630.20      645.61     26.74 o 
   6   6  11     7672.12     7611.83    114.52 o 
   7   6  11     2137.49     2067.43     54.39 o 
   8   6  11     4246.95     4108.72     74.22 o 
   9   6  11      156.01      165.99     18.48 o 
  10   6  11     2232.56     2234.81     58.96 o 
 -10   7  11     2180.08     2239.63    122.12 o 
  -9   7  11       91.85       93.58     48.95 o 
  -8   7  11     1860.80     1888.64     77.29 o 
  -7   7  11        3.72       -5.99     27.31 o 
  -6   7  11      799.72      764.67     61.83 o 
  -5   7  11     1714.23     1750.11     62.23 o 
  -4   7  11     3874.83     3791.77     86.92 o 
  -3   7  11       34.37       55.09     13.07 o 
  -2   7  11      871.32      875.79     33.63 o 
  -1   7  11       14.18        7.33     10.53 o 
   0   7  11        4.44       29.61     13.83 o 
   1   7  11     2035.79     2107.50     37.26 o 
   2   7  11     1299.09     1344.60     29.08 o 
   3   7  11      821.60      899.67     30.56 o 
   4   7  11       90.71      128.90     16.14 o 
   5   7  11        4.63       25.86     12.98 o 
   6   7  11     1068.34     1020.01     33.34 o 
   7   7  11       22.54       20.38     15.04 o 
   8   7  11     2186.78     2124.08     63.07 o 
   9   7  11      412.85      436.28     24.17 o 
  10   7  11      601.96      647.17     39.11 o 
 -10   8  11     1101.03     1244.54     54.58 o 
  -9   8  11      661.99      702.55     41.96 o 
  -8   8  11     5466.36     5402.72    157.16 o 
  -7   8  11       71.21       29.62     18.68 o 
  -6   8  11     1455.55     1496.79     58.50 o 
  -5   8  11      168.84      168.28     24.34 o 
  -4   8  11    12922.99    12692.71    253.10 o 
  -3   8  11      222.68      220.19     20.35 o 
  -2   8  11     8877.42     8690.75    185.55 o 
  -1   8  11      147.09      191.98     40.71 o 
   0   8  11    18738.38    18423.33    306.91 o 
   1   8  11      107.04      153.70     13.00 o 
   2   8  11     6441.02     6464.73     84.14 o 
   3   8  11      511.92      531.75     36.07 o 
   4   8  11    13431.97    13551.97    183.05 o 
   5   8  11       10.32       27.39     13.29 o 
   6   8  11     3166.92     3188.78     62.35 o 
   7   8  11       50.63       52.94     14.58 o 
   8   8  11     5233.57     5159.66     99.69 o 
   9   8  11        9.09       32.03     16.15 o 
  10   8  11      880.74     1106.11     67.60 o 
 -10   9  11     1689.26     1730.79     64.99 o 
  -9   9  11      982.40      949.05     48.56 o 
  -8   9  11     3193.09     3136.07     92.65 o 
  -7   9  11      126.94       87.79     23.01 o 
  -6   9  11      959.43      979.28     48.26 o 
  -5   9  11      211.58      183.59     24.75 o 
  -4   9  11      305.88      340.17     59.26 o 
  -3   9  11       48.62       63.08     15.45 o 
  -2   9  11      399.78      427.57     31.31 o 
  -1   9  11      744.62      676.63     53.07 o 
   0   9  11      844.15      800.62     42.10 o 
   1   9  11      148.51      129.09     15.97 o 
   2   9  11       60.83       84.86     12.38 o 
   3   9  11       40.01       63.96     14.28 o 
   4   9  11     1779.42     1789.32     43.34 o 
   5   9  11     1333.32     1326.64     37.77 o 
   6   9  11      313.68      339.24     21.52 o 
   7   9  11      514.80      518.69     25.53 o 
   8   9  11      594.35      659.25     38.70 o 
   9   9  11       13.23       85.57     21.37 o 
  10   9  11     2284.26     2636.37    111.82 o 
 -10  10  11     2280.09     2235.28    100.99 o 
  -9  10  11       18.32       25.85     20.54 o 
  -8  10  11      798.24      872.96     47.53 o 
  -7  10  11     1232.16     1264.28     55.88 o 
  -6  10  11     2989.43     3030.52    139.64 o 
  -5  10  11       80.14       82.74     21.27 o 
  -4  10  11     9681.69     9869.18    207.93 o 
  -3  10  11     1151.44     1160.92     54.62 o 
  -2  10  11    11041.88    10931.13    272.58 o 
  -1  10  11     2226.40     2128.20     74.72 o 
   0  10  11     6055.73     5857.15    322.56 o 
   1  10  11     1195.98     1188.50     37.53 o 
   2  10  11     9119.95     9353.74    131.98 o 
   3  10  11      308.31      327.46     21.04 o 
   4  10  11     6332.95     6444.92    114.16 o 
   5  10  11      158.99      185.61     17.65 o 
   6  10  11     4565.99     4520.45     79.29 o 
   7  10  11     1564.89     1549.58     48.06 o 
   8  10  11     2030.92     2183.35     67.88 o 
   9  10  11       30.30       84.16     27.32 o 
  -9  11  11      261.60      323.99     32.44 o 
  -8  11  11      571.16      669.40     44.83 o 
  -7  11  11     1429.84     1497.67     62.15 o 
  -6  11  11     3434.59     3533.52    116.45 o 
  -5  11  11     1404.07     1478.85     81.41 o 
  -4  11  11       17.54       20.20     35.55 o 
  -3  11  11     1413.71     1460.32     56.84 o 
  -2  11  11      216.31      202.66     25.80 o 
  -1  11  11     1567.59     1481.28     57.85 o 
   0  11  11      130.15      168.73     24.21 o 
   1  11  11     5123.22     5048.41    132.09 o 
   2  11  11      114.02      144.50     16.35 o 
   3  11  11     3092.08     3061.59     76.01 o 
   4  11  11      930.89      954.51     36.74 o 
   5  11  11      162.89      208.79     27.35 o 
   6  11  11      776.97      763.29     38.64 o 
   7  11  11      829.67      858.90     49.20 o 
   8  11  11      472.73      559.64     54.10 o 
   9  11  11      609.48      748.37    138.61 o 
  -9  12  11      242.92      349.26     33.60 o 
  -8  12  11      995.15      981.54     51.79 o 
  -7  12  11      562.20      638.96     42.51 o 
  -6  12  11     4797.52     4786.37    340.08 o 
  -5  12  11     1798.66     1771.64     67.99 o 
  -4  12  11     1021.56     1111.97     71.11 o 
  -3  12  11       96.77       92.84     21.49 o 
  -2  12  11     5096.36     5032.56    125.97 o 
  -1  12  11        2.27       18.68     17.31 o 
   0  12  11     2587.38     2440.53     77.48 o 
   1  12  11       39.35       43.93     16.85 o 
   2  12  11     8666.91     8800.15    139.68 o 
   3  12  11       68.65       82.09     19.74 o 
   4  12  11      814.60      807.86     39.00 o 
   5  12  11     1127.10     1146.98     46.27 o 
   6  12  11     4567.77     4639.16    105.03 o 
   7  12  11      469.86      567.15     34.42 o 
   8  12  11      790.87      830.63     69.05 o 
  -8  13  11      705.38      697.08     44.46 o 
  -7  13  11     2370.65     2255.89    107.18 o 
  -6  13  11      318.23      349.05     34.89 o 
  -5  13  11     2407.91     2667.28     86.63 o 
  -4  13  11     1978.95     1817.90     93.78 o 
  -3  13  11     7012.46     7013.30    162.77 o 
  -2  13  11       14.91        2.58     17.49 o 
  -1  13  11     1386.25     1404.58     64.41 o 
   0  13  11       72.44      104.59     22.22 o 
   1  13  11     6247.86     6124.55    118.99 o 
   2  13  11        1.45        1.93     12.43 o 
   3  13  11     3485.11     3467.99    113.36 o 
   4  13  11       75.89      112.66     67.50 o 
   5  13  11     2936.79     2824.03     91.40 o 
   6  13  11      435.50      469.72     40.08 o 
   7  13  11     1251.12     1350.73     61.89 o 
   8  13  11      957.75      924.41     75.23 o 
  -8  14  11     1800.82     1765.67    116.97 o 
  -7  14  11      518.73      574.69     41.67 o 
  -6  14  11      536.73      528.58     40.05 o 
  -5  14  11     1360.85     1565.42     89.66 o 
  -4  14  11      411.53      469.93     51.53 o 
  -3  14  11       11.87       43.10     20.36 o 
  -2  14  11       99.51      134.19     36.07 o 
  -1  14  11     1078.18     1108.79     52.45 o 
   0  14  11     4525.54     4407.30     95.68 o 
   1  14  11      191.96      208.12     22.39 o 
   2  14  11       46.09       60.28     16.67 o 
   3  14  11      341.58      348.05     27.90 o 
   4  14  11     2027.90     1980.03     75.78 o 
   5  14  11      633.95      699.39     46.27 o 
   6  14  11      327.73      303.83     39.68 o 
   7  14  11      575.14      669.94     56.68 o 
  -7  15  11     1995.65     2241.91    154.07 o 
  -6  15  11       38.50       49.47     29.89 o 
  -5  15  11     3810.82     3783.17    150.46 o 
  -4  15  11      231.05      253.52     44.31 o 
  -3  15  11     4450.17     4777.53    125.31 o 
  -2  15  11        7.23       27.83     19.63 o 
  -1  15  11     6120.23     6062.46    157.68 o 
   0  15  11        0.37       16.66     18.01 o 
   1  15  11     1482.61     1463.30     51.76 o 
   2  15  11       62.78       79.57     17.72 o 
   3  15  11     4993.63     4995.35    107.33 o 
   4  15  11       65.17       39.70     24.34 o 
   5  15  11     5008.04     5128.02    137.97 o 
   6  15  11       60.03       63.21     27.15 o 
   7  15  11     3393.75     3311.67    103.75 o 
  -7  16  11     1403.63     1384.04     85.54 o 
  -6  16  11      100.34       63.89     32.98 o 
  -5  16  11       23.34        6.18     30.92 o 
  -4  16  11      141.06      121.61     36.07 o 
  -3  16  11     2667.27     2707.88     92.75 o 
  -2  16  11      135.78      110.81     29.89 o 
  -1  16  11        6.81       23.36     16.66 o 
   0  16  11       29.22       22.51     16.72 o 
   1  16  11        2.98       18.09     16.16 o 
   2  16  11       48.65       14.36     20.53 o 
   3  16  11     1396.57     1467.68     64.34 o 
   4  16  11       64.71       57.30     21.28 o 
   5  16  11       10.51       22.12     24.94 o 
   6  16  11      131.80      123.33     47.92 o 
   7  16  11     1503.29     1538.62     98.93 o 
  -6  17  11       38.10       11.34     28.86 o 
  -5  17  11     2289.13     2322.88    113.36 o 
  -4  17  11      669.35      754.37     65.96 o 
  -3  17  11     2238.97     2504.25    119.54 o 
  -2  17  11        4.53       10.25     19.05 o 
  -1  17  11     5435.36     5549.58    165.40 o 
   0  17  11      120.87      134.08     29.61 o 
   1  17  11     4775.44     4825.30    140.59 o 
   2  17  11       14.60       10.23     21.10 o 
   3  17  11     3345.97     3230.68    101.42 o 
   4  17  11        1.76      -13.15     19.51 o 
   5  17  11     2469.88     2529.58    114.91 o 
   6  17  11        2.92       35.01     34.52 o 
  -5  18  11      714.60      694.60     64.93 o 
  -4  18  11      364.24      418.41     52.56 o 
  -2  18  11       76.63      104.45     26.53 o 
  -1  18  11        2.03        3.09     16.94 o 
   0  18  11     1598.00     1588.89     54.74 o 
   1  18  11      157.43      168.48     23.15 o 
   2  18  11       58.23       52.03     24.01 o 
   3  18  11        2.56       10.32     21.49 o 
   4  18  11      508.09      501.33    102.54 o 
   5  18  11      321.37      289.59     50.50 o 
  -4  19  11      152.01      174.16     43.28 o 
  -3  19  11     2254.26     2092.03    110.27 o 
  -2  19  11        4.13      -14.69     20.36 o 
  -1  19  11     1817.68     1787.32     72.86 o 
   0  19  11       19.68       13.47     17.83 o 
   1  19  11     3898.90     3902.59    110.49 o 
   2  19  11      117.31       82.75     44.83 o 
   3  19  11     2986.85     2829.85     95.25 o 
   4  19  11        3.27      -19.38     20.30 o 
  -3  20  11       18.19       58.74     35.04 o 
  -2  20  11     3085.25     2940.18    133.97 o 
  -1  20  11      119.06      140.01     22.77 o 
   0  20  11      617.92      667.52     37.64 o 
   1  20  11        4.17       15.98     18.00 o 
   2  20  11     1342.73     1460.30     92.75 o 
 -10   0  12     5424.09     5463.08    135.25 o 
  -8   0  12     2063.29     1960.45     69.77 o 
  -6   0  12     2107.23     2081.09     90.69 o 
  -4   0  12      853.68      854.90     51.09 o 
  -2   0  12     5588.17     5464.35    152.05 o 
   0   0  12      528.26      452.89     24.40 o 
   2   0  12      635.92      595.96     26.63 o 
   4   0  12       47.11       40.44     20.46 o 
   6   0  12      154.06      175.29     23.29 o 
   8   0  12     1711.34     1376.72     65.58 o 
  10   0  12     1701.59     1626.47    125.73 o 
 -10   1  12     1101.21     1158.98     38.21 o 
  -9   1  12      267.40      318.35     22.17 o 
  -8   1  12     2095.87     2046.41     50.42 o 
  -7   1  12     1014.83      974.60     40.02 o 
  -6   1  12     9539.54     9260.30    161.57 o 
  -5   1  12      100.58      144.22     18.95 o 
  -4   1  12     6517.00     6446.04    111.08 o 
  -3   1  12      221.63      254.71     18.58 o 
  -2   1  12     5792.43     5625.49    104.18 o 
  -1   1  12      445.45      455.85     22.63 o 
   0   1  12    16332.88    16120.00    200.89 o 
   1   1  12       30.53       42.69     11.68 o 
   2   1  12    14593.69    14337.19    156.90 o 
   3   1  12        9.72       31.72     11.94 o 
   4   1  12    10743.45    10342.17    265.54 o 
   5   1  12       12.63        5.88     10.96 o 
   6   1  12     6552.86     6096.08    243.83 o 
   7   1  12       71.17       49.50     17.97 o 
   8   1  12     4756.54     4349.02    227.58 o 
   9   1  12        1.19       -1.90     13.82 o 
  10   1  12     2192.52     2201.00     96.09 o 
 -10   2  12     2010.05     2098.41     59.95 o 
  -9   2  12       56.59       69.98     15.31 o 
  -8   2  12     2639.20     2621.90     67.91 o 
  -7   2  12     2406.68     2315.58     62.36 o 
  -6   2  12     3500.04     3366.78     77.70 o 
  -5   2  12       16.08       43.51     15.44 o 
  -4   2  12     1378.08     1340.96     37.85 o 
  -3   2  12     1503.18     1519.23     38.91 o 
  -2   2  12     1512.69     1443.69     67.50 o 
  -1   2  12     2104.12     2117.54     47.50 o 
   0   2  12       38.30       32.08     12.30 o 
   1   2  12     3486.68     3525.65     56.23 o 
   2   2  12      237.79      270.81     20.32 o 
   3   2  12       27.39       35.58     13.48 o 
   4   2  12      338.44      358.18     22.54 o 
   5   2  12      496.06      470.10     24.35 o 
   6   2  12      601.63      551.94     35.61 o 
   7   2  12     3034.06     2769.04    120.63 o 
   8   2  12      592.77      518.00     30.43 o 
   9   2  12      694.60      653.54     28.99 o 
  10   2  12     1153.58     1160.19     52.66 o 
 -10   3  12     1085.66     1111.30     37.44 o 
  -9   3  12     1180.99     1150.04     37.92 o 
  -8   3  12     3548.02     3633.96     83.18 o 
  -7   3  12     2568.87     2550.91     66.19 o 
  -6   3  12     1065.66     1171.23     43.02 o 
  -5   3  12      520.30      499.80     28.39 o 
  -4   3  12     7057.53     6953.80    117.11 o 
  -3   3  12       11.10       20.80     15.37 o 
  -2   3  12     9611.47     9168.25    176.39 o 
  -1   3  12     1761.80     1717.13     41.13 o 
   0   3  12    11298.99    11065.48    146.21 o 
   1   3  12      140.95      165.36     21.43 o 
   2   3  12     5114.65     4982.73     72.85 o 
   3   3  12        6.21       14.96     14.38 o 
   4   3  12     6734.12     6531.09    102.62 o 
   5   3  12        9.25       12.37     13.08 o 
   6   3  12     5763.59     5526.15    119.10 o 
   7   3  12      273.66      276.84     24.65 o 
   8   3  12     3660.51     3331.64     75.82 o 
   9   3  12      248.67      218.12     24.17 o 
  10   3  12     2984.60     2858.82    111.11 o 
 -10   4  12      695.18      720.93     30.85 o 
  -9   4  12      989.12     1045.93     43.36 o 
  -8   4  12     1662.16     1700.03     53.54 o 
  -7   4  12      961.55      975.76     49.59 o 
  -6   4  12     1903.50     1910.60     55.10 o 
  -5   4  12     3511.65     3641.94     80.71 o 
  -4   4  12     3652.84     3632.28     80.75 o 
  -3   4  12     3383.61     3410.01     75.15 o 
  -2   4  12      892.49      852.27     58.74 o 
  -1   4  12     3365.51     3183.30     86.90 o 
   0   4  12     1092.02     1065.08     31.90 o 
   1   4  12     4196.11     4083.28     62.98 o 
   2   4  12      355.63      389.26     19.94 o 
   3   4  12     4650.33     4660.56     79.68 o 
   4   4  12       22.65       42.57     14.70 o 
   5   4  12     5179.63     4962.38     84.79 o 
   6   4  12     1850.58     1772.79     49.59 o 
   7   4  12     1254.08     1221.94     51.17 o 
   8   4  12      166.57      153.11     21.97 o 
   9   4  12     1787.91     1788.81     85.53 o 
  10   4  12      180.00      210.97     33.91 o 
 -10   5  12      669.43      707.81     30.53 o 
  -9   5  12     1809.58     1873.21     69.07 o 
  -8   5  12     1207.88     1236.51     45.92 o 
  -7   5  12      713.09      734.80     35.50 o 
  -6   5  12      533.46      573.08     31.14 o 
  -5   5  12     1471.89     1509.92     55.35 o 
  -4   5  12     2544.88     2593.43     64.60 o 
  -3   5  12     3617.04     3591.01     95.72 o 
  -2   5  12     6965.65     6669.90    150.59 o 
  -1   5  12      157.34      173.58     22.74 o 
   0   5  12     1667.53     1617.28     50.60 o 
   1   5  12       19.00       16.65     10.54 o 
   2   5  12     3717.39     3769.26     64.25 o 
   3   5  12       20.74       16.15     15.94 o 
   4   5  12     3171.11     3197.14     62.67 o 
   5   5  12      138.47      142.38     17.54 o 
   6   5  12     2204.22     2117.90     52.03 o 
   7   5  12      221.59      250.93     34.51 o 
   8   5  12     1511.93     1446.14     47.63 o 
   9   5  12     1602.50     1533.23     49.47 o 
  10   5  12      885.09      941.32     40.33 o 
 -10   6  12     1060.04     1033.58     42.74 o 
  -9   6  12     2214.51     2212.79     62.79 o 
  -8   6  12       58.89       67.24     26.66 o 
  -7   6  12      368.66      385.86     32.86 o 
  -6   6  12      552.49      546.93     56.17 o 
  -5   6  12     6989.39     7121.25    161.26 o 
  -4   6  12      105.54      111.49     17.96 o 
  -3   6  12     8823.27     8935.24    188.67 o 
  -2   6  12      810.45      754.13     40.79 o 
  -1   6  12     4602.15     4467.07    111.38 o 
   0   6  12       22.80       20.84     16.09 o 
   1   6  12     3760.30     3740.81     59.96 o 
   2   6  12       37.54       42.03     12.18 o 
   3   6  12    11342.55    11272.43    157.64 o 
   4   6  12       56.21       85.40     15.88 o 
   5   6  12     7388.47     7153.57    111.06 o 
   6   6  12      277.27      272.94     20.64 o 
   7   6  12     1243.16     1299.97     44.33 o 
   8   6  12       87.50      100.49     19.93 o 
   9   6  12     2078.75     2068.09     57.68 o 
  10   6  12      642.47      785.41    105.63 o 
 -10   7  12       20.05       23.70     25.76 o 
  -9   7  12     3127.73     3243.22     89.40 o 
  -8   7  12       21.11       22.69     27.31 o 
  -7   7  12      653.75      690.15     41.96 o 
  -6   7  12      868.60      942.99    105.12 o 
  -5   7  12     4660.48     4750.88    120.13 o 
  -4   7  12      777.09      751.01     41.86 o 
  -3   7  12     1372.28     1395.37     76.26 o 
  -2   7  12       80.31       70.70     19.05 o 
  -1   7  12      513.98      482.46     33.43 o 
   0   7  12      106.40      128.84     21.41 o 
   1   7  12       65.77       61.06     16.32 o 
   2   7  12      957.27      924.32     28.80 o 
   3   7  12       24.52       25.34     14.36 o 
   4   7  12      652.61      686.87     28.32 o 
   5   7  12      511.11      544.67     26.14 o 
   6   7  12      148.37      201.48     19.06 o 
   7   7  12      576.46      557.19     27.37 o 
   8   7  12      179.21      201.32     22.35 o 
   9   7  12      836.26      879.69     38.86 o 
  10   7  12       30.61      106.15     46.38 o 
  -9   8  12     1558.04     1502.51    129.85 o 
  -8   8  12      151.73      143.04     25.25 o 
  -7   8  12     2211.38     2183.95     75.52 o 
  -6   8  12       50.12       42.40     20.53 o 
  -5   8  12     3808.83     3850.22    181.38 o 
  -4   8  12       41.44       76.57     21.79 o 
  -3   8  12     5796.37     5925.70    193.74 o 
  -2   8  12     1050.76     1082.68    115.42 o 
  -1   8  12    10308.80    10033.77    379.76 o 
   0   8  12       76.30       81.29     23.19 o 
   1   8  12     6831.15     6783.93    126.08 o 
   2   8  12     1081.35     1102.76     34.11 o 
   3   8  12     6054.23     6068.38     97.49 o 
   4   8  12       27.29       44.36     14.25 o 
   5   8  12     4981.92     5051.36     86.66 o 
   6   8  12     1066.50     1045.57     40.34 o 
   7   8  12     4298.06     4348.24     79.08 o 
   8   8  12      219.64      212.86     22.76 o 
   9   8  12     2977.46     2964.15     85.14 o 
  -9   9  12     2214.89     2340.98     79.35 o 
  -8   9  12      188.10      194.88     28.17 o 
  -7   9  12     4345.43     4360.49    116.75 o 
  -6   9  12       34.08       42.69     21.05 o 
  -5   9  12     1216.79     1269.94    116.45 o 
  -4   9  12       57.29      130.32     54.10 o 
  -3   9  12      381.56      339.21     30.24 o 
  -2   9  12     1018.09     1094.83     49.54 o 
  -1   9  12     1397.85     1467.65     62.35 o 
   0   9  12       27.71       91.52     46.89 o 
   1   9  12      554.29      555.66     36.24 o 
   2   9  12      358.33      391.12     19.95 o 
   3   9  12       17.83       31.38     14.26 o 
   4   9  12      445.11      482.19     25.37 o 
   5   9  12      844.09      825.57     48.63 o 
   6   9  12        7.37       -5.35     13.14 o 
   7   9  12      721.83      741.18     30.67 o 
   8   9  12      202.00      215.19     27.80 o 
   9   9  12      499.76      685.50     75.74 o 
  -9  10  12     1366.54     1583.50     77.81 o 
  -8  10  12       69.00       47.17     21.72 o 
  -7  10  12     4202.64     4442.39    149.95 o 
  -6  10  12      585.05      578.39     39.90 o 
  -5  10  12     1646.80     1671.51     64.81 o 
  -4  10  12      125.04      125.73     31.95 o 
  -3  10  12     2131.16     2216.36     73.23 o 
  -2  10  12      275.57      301.60     45.34 o 
  -1  10  12     5588.00     5582.14    359.66 o 
   0  10  12        6.57        9.32     25.25 o 
   1  10  12    12730.59    12495.12    217.96 o 
   2  10  12       22.26       28.26     13.69 o 
   3  10  12     2212.75     2342.29     52.43 o 
   4  10  12       99.26       97.21     15.76 o 
   5  10  12     4464.32     4448.36     79.57 o 
   6  10  12      203.43      202.11     19.21 o 
   7  10  12     4514.67     4588.22    106.43 o 
   8  10  12       86.24       75.77     31.43 o 
   9  10  12     1937.87     2362.04    139.13 o 
  -9  11  12     1214.86     1137.73     74.20 o 
  -8  11  12      401.78      471.34     38.57 o 
  -7  11  12     3123.54     3190.29     97.35 o 
  -6  11  12     1591.44     1601.18     65.28 o 
  -5  11  12      430.05      467.77     37.27 o 
  -4  11  12     2932.50     2981.40    125.73 o 
  -3  11  12      855.88      828.35     45.16 o 
  -2  11  12     1013.21     1087.66     78.32 o 
  -1  11  12      915.63      925.15     47.22 o 
   0  11  12     1644.35     1642.22     62.88 o 
   1  11  12       33.42       52.16     21.72 o 
   2  11  12     2812.77     2913.35     58.71 o 
   3  11  12      104.90      133.02     22.33 o 
   4  11  12     1523.60     1602.16     48.28 o 
   5  11  12       88.65      119.66     22.06 o 
   6  11  12     1212.85     1300.91     74.25 o 
   7  11  12      334.33      429.70     67.52 o 
   8  11  12     1192.60     1192.63     61.59 o 
  -8  12  12     1723.93     1741.75     69.04 o 
  -7  12  12      775.64      855.57     49.44 o 
  -6  12  12      809.60      914.89     51.49 o 
  -5  12  12     3506.66     3579.12    143.25 o 
  -4  12  12      328.16      334.93     45.34 o 
  -3  12  12      686.48      729.90     42.98 o 
  -2  12  12     1512.80     1419.14     90.69 o 
  -1  12  12     3613.35     3395.93     98.17 o 
   0  12  12       32.25       27.02     20.10 o 
   1  12  12     2075.58     2125.96     74.16 o 
   2  12  12      418.03      433.62     28.96 o 
   3  12  12     4637.86     4526.24    102.99 o 
   4  12  12       10.69       -3.69     17.50 o 
   5  12  12     1908.18     1959.53     62.73 o 
   6  12  12      106.78      102.64     26.93 o 
   7  12  12     1423.74     1501.20     65.95 o 
   8  12  12      483.50      461.69     57.71 o 
  -8  13  12     1190.15     1267.58     79.35 o 
  -7  13  12       90.27       83.05     36.58 o 
  -6  13  12     2078.33     2033.29    104.09 o 
  -5  13  12     1676.64     1492.25     88.63 o 
  -4  13  12     3610.81     3678.06    146.34 o 
  -3  13  12      569.68      571.53     62.35 o 
  -2  13  12     1404.61     1461.78     60.47 o 
  -1  13  12       42.92       75.23     21.72 o 
   0  13  12     7625.80     7399.58    172.74 o 
   1  13  12      121.48      134.20     24.75 o 
   2  13  12     2753.52     2857.54    159.74 o 
   3  13  12       73.65      104.82     27.58 o 
   4  13  12     3272.11     3249.67    139.64 o 
   5  13  12        3.35        8.34     23.18 o 
   6  13  12     3778.56     3886.30    114.35 o 
   7  13  12      128.09      129.13     29.51 o 
  -7  14  12      216.03      150.46     38.13 o 
  -6  14  12      847.69      804.86     66.99 o 
  -5  14  12      216.67      248.36     44.31 o 
  -4  14  12     1148.44     1262.43     82.44 o 
  -3  14  12     3028.63     3265.72     97.65 o 
  -2  14  12       41.74       47.75     21.49 o 
  -1  14  12      166.09      156.17     26.96 o 
   0  14  12      797.39      769.29     46.23 o 
   1  14  12      276.86      291.97     31.64 o 
   2  14  12       34.84       66.99     32.98 o 
   3  14  12     1204.61     1113.00     81.41 o 
   4  14  12        7.61        8.85     43.28 o 
   5  14  12      508.66      549.93     43.65 o 
   6  14  12      580.96      578.57     45.54 o 
   7  14  12      285.68      349.00     38.25 o 
  -7  15  12        5.43       17.52     27.83 o 
  -6  15  12     1893.31     2091.00    107.18 o 
  -5  15  12      524.09      499.82     54.62 o 
  -4  15  12     1912.71     2017.83    106.15 o 
  -3  15  12       20.16       24.62     20.76 o 
  -2  15  12     6069.45     5991.81    149.69 o 
  -1  15  12       92.35      141.43     25.86 o 
   0  15  12     5264.02     5588.71    195.81 o 
   1  15  12      327.27      341.16     39.68 o 
   2  15  12     4000.27     3968.67    167.98 o 
   3  15  12       55.52       24.73     32.98 o 
   4  15  12     4608.97     4781.39    132.92 o 
   5  15  12       17.69       30.45     37.62 o 
   6  15  12     3088.24     3213.25    103.10 o 
  -6  16  12     1419.79     1503.58     91.72 o 
  -5  16  12      237.47      259.70     45.34 o 
  -4  16  12     1036.00     1019.22     76.26 o 
  -3  16  12      139.17      166.95     40.19 o 
  -2  16  12      247.26      257.61     31.69 o 
  -1  16  12        0.28       42.12     22.55 o 
   0  16  12      249.52      169.63     28.05 o 
   1  16  12       82.64       73.63     48.44 o 
   2  16  12      292.80      279.28     48.44 o 
   3  16  12      231.65      251.46     48.44 o 
   4  16  12      145.63      183.44     45.34 o 
   5  16  12       32.45       25.14     27.31 o 
   6  16  12      879.42     1015.10     83.48 o 
  -5  17  12      254.10      295.77     46.38 o 
  -3  17  12        2.50      -24.73     24.73 o 
  -2  17  12     4307.05     4725.04    127.89 o 
  -1  17  12       37.20       45.99     23.67 o 
   0  17  12     2787.75     2916.58     94.27 o 
   1  17  12      154.31      184.64     29.15 o 
   2  17  12     3455.47     3476.07    157.68 o 
   3  17  12        6.35       16.49     32.98 o 
   4  17  12     4862.24     4826.10    196.84 o 
   5  17  12       26.16       54.62     36.07 o 
  -4  18  12      337.07      350.39     49.47 o 
  -3  18  12     1172.57     1063.53     80.38 o 
  -2  18  12     1780.04     1785.80     71.41 o 
  -1  18  12      288.12      330.04     35.68 o 
   0  18  12       30.67       20.18     25.76 o 
   1  18  12       88.64      128.94     27.88 o 
   2  18  12       47.31       68.02     36.07 o 
   3  18  12      802.84      821.35     77.29 o 
   4  18  12      181.35      226.72     48.44 o 
  -2  19  12     1281.83     1386.10     90.69 o 
  -1  19  12        0.93       24.13     22.15 o 
   0  19  12     1600.48     1568.51     97.90 o 
   1  19  12      213.94      218.48     46.38 o 
   2  19  12     3084.40     3025.71    145.31 o 
  -9   0  13     4272.85     4289.19    116.35 o 
  -7   0  13     2302.40     2382.97     95.84 o 
  -5   0  13     2822.29     2833.32     84.87 o 
  -1   0  13     6918.35     6763.54    209.20 o 
   1   0  13      251.35      300.94     31.43 o 
   3   0  13     2069.31     1979.79     73.62 o 
   5   0  13     2034.77     1947.77     76.51 o 
   7   0  13        5.51       -9.13     23.01 o 
   9   0  13      732.55      762.41    157.68 o 
 -10   1  13      562.44      607.73     29.23 o 
  -9   1  13      614.48      651.82     56.52 o 
  -8   1  13      246.65      224.46     27.01 o 
  -7   1  13     3832.78     3734.83     73.84 o 
  -6   1  13      675.28      684.05     38.44 o 
  -5   1  13     1377.69     1400.53     46.98 o 
  -4   1  13       60.25       84.29     16.97 o 
  -3   1  13     9100.34     8687.59    259.70 o 
  -2   1  13     1310.26     1199.57     70.08 o 
  -1   1  13     7126.59     6929.46    214.36 o 
   0   1  13     1044.77     1000.67     61.83 o 
   1   1  13     4605.00     4638.01     79.81 o 
   2   1  13      382.03      399.38     19.32 o 
   3   1  13     5779.52     5890.23     96.83 o 
   4   1  13      155.07      179.42     18.77 o 
   5   1  13     8584.07     8189.72    224.78 o 
   6   1  13      371.10      366.94     32.56 o 
   7   1  13     5941.44     5360.01    343.76 o 
   8   1  13      168.25      183.21     22.72 o 
   9   1  13     1989.20     1789.81    146.22 o 
  10   1  13        0.47       17.06     30.24 o 
 -10   2  13        4.20       15.98     18.57 o 
  -9   2  13     2493.96     2435.61     57.60 o 
  -8   2  13      996.25      950.32     35.58 o 
  -7   2  13     4113.84     3958.38     89.73 o 
  -6   2  13     2278.82     2207.50     61.40 o 
  -5   2  13     2129.28     2004.05     62.76 o 
  -4   2  13       39.95       71.88     17.27 o 
  -3   2  13     3806.42     3588.40    135.00 o 
  -2   2  13     3686.58     3549.24    132.94 o 
  -1   2  13      402.36      427.68     41.22 o 
   0   2  13      289.39      307.11     38.13 o 
   1   2  13     1567.54     1630.08     55.19 o 
   2   2  13     1798.14     1814.27     39.68 o 
   3   2  13      123.38      142.84     18.37 o 
   4   2  13      180.77      200.56     19.40 o 
   5   2  13       49.66       49.24     15.91 o 
   6   2  13     3469.16     3277.38    122.51 o 
   7   2  13      640.48      616.30     33.41 o 
   8   2  13       84.04      106.67     21.03 o 
   9   2  13      356.33      312.37     27.65 o 
  10   2  13     2037.48     1614.72     94.72 o 
 -10   3  13      685.95      707.74     41.90 o 
  -9   3  13      842.41      831.21     33.97 o 
  -8   3  13      743.57      765.29     37.64 o 
  -7   3  13      571.16      556.82     33.36 o 
  -6   3  13      281.35      342.52     27.03 o 
  -5   3  13     7188.83     7059.91    197.83 o 
  -4   3  13     3287.55     3269.63     75.50 o 
  -3   3  13      348.01      301.95     39.16 o 
  -2   3  13      972.90      939.87     62.86 o 
  -1   3  13     5457.24     5492.87    180.35 o 
   0   3  13       19.13       43.41     17.31 o 
   1   3  13     6654.77     6734.92    118.63 o 
   2   3  13      125.65      163.88     18.15 o 
   3   3  13    11025.76    10979.99    156.51 o 
   4   3  13        1.89        0.54     13.99 o 
   5   3  13     1296.53     1272.29     39.23 o 
   6   3  13       53.72       41.53     15.10 o 
   7   3  13     3397.20     3206.41     83.10 o 
   8   3  13      602.39      619.23     52.66 o 
   9   3  13     2544.48     2393.43     78.54 o 
 -10   4  13      662.46      738.92     65.44 o 
  -9   4  13      847.66      883.82     40.13 o 
  -8   4  13      649.25      615.19     34.54 o 
  -7   4  13     3153.70     3229.74     79.01 o 
  -6   4  13      484.86      561.27     42.42 o 
  -5   4  13     2549.53     2640.96     68.34 o 
  -4   4  13     3403.39     3423.49     96.06 o 
  -3   4  13      998.60      889.37     62.86 o 
  -2   4  13     4136.01     4028.45    145.31 o 
  -1   4  13      106.14      112.33     28.86 o 
   0   4  13     8057.66     7699.31    170.14 o 
   1   4  13     3293.89     3274.07     74.47 o 
   2   4  13     1661.03     1701.01     43.75 o 
   3   4  13      228.20      246.63     20.62 o 
   4   4  13     7017.00     6926.82    109.48 o 
   5   4  13     1075.08     1090.44     36.34 o 
   6   4  13     1641.75     1609.60     44.37 o 
   7   4  13      367.79      379.05     28.26 o 
   8   4  13     3291.55     3249.14    111.26 o 
   9   4  13      243.13      230.00     35.75 o 
  -9   5  13       71.16       65.58     19.84 o 
  -8   5  13     5151.65     5085.49    236.00 o 
  -7   5  13      141.44      141.88     48.99 o 
  -6   5  13     1122.98     1184.36     45.06 o 
  -5   5  13     1684.37     1752.00     54.09 o 
  -4   5  13     1398.66     1408.93     58.24 o 
  -3   5  13     1023.98      932.65     63.89 o 
  -2   5  13      220.45      223.63     36.07 o 
  -1   5  13     1280.85     1207.47     52.01 o 
   0   5  13     4248.24     4205.94    108.40 o 
   1   5  13     6051.80     5958.53    114.01 o 
   2   5  13      278.23      342.78     20.68 o 
   3   5  13     2192.56     2208.54     51.14 o 
   4   5  13       89.70      115.96     17.11 o 
   5   5  13      966.02     1045.76     36.06 o 
   6   5  13       12.26       22.91     14.57 o 
   7   5  13      570.05      583.18     38.53 o 
   8   5  13       52.01       59.04     19.25 o 
   9   5  13     2047.10     2057.72     58.76 o 
  -9   6  13      631.19      665.56     36.16 o 
  -8   6  13      454.87      455.20     33.69 o 
  -7   6  13      164.83      153.41     22.26 o 
  -6   6  13      824.54      857.53     39.32 o 
  -5   6  13     1368.99     1423.68     49.12 o 
  -4   6  13     8217.99     8554.65    260.73 o 
  -3   6  13       40.78       61.83     26.79 o 
  -2   6  13     4616.10     4674.61    163.86 o 
  -1   6  13     2572.46     2521.72     78.21 o 
   0   6  13     8144.54     7919.78    275.16 o 
   1   6  13      191.82      175.62     23.92 o 
   2   6  13     7211.57     7239.11     99.92 o 
   3   6  13       98.80      131.00     17.69 o 
   4   6  13     8840.06     8940.95    133.69 o 
   5   6  13      565.23      589.98     28.12 o 
   6   6  13     3559.17     3553.74     69.98 o 
   7   6  13      678.30      625.14     29.10 o 
   8   6  13     4728.11     4713.26    108.44 o 
   9   6  13      396.28      412.26     36.90 o 
  -9   7  13       11.76        9.36     20.87 o 
  -8   7  13     3280.40     3451.96     83.63 o 
  -7   7  13      375.96      376.75     29.05 o 
  -6   7  13     4825.26     4857.51    103.39 o 
  -5   7  13      676.21      697.28     42.83 o 
  -4   7  13      164.24      220.54     37.10 o 
  -3   7  13     3482.64     3397.75    133.97 o 
  -2   7  13     1677.03     1770.88     64.84 o 
  -1   7  13      158.17      137.80     22.74 o 
   0   7  13     1244.02     1208.42     52.96 o 
   1   7  13        8.65       12.05     16.38 o 
   2   7  13      925.61      900.96     36.49 o 
   3   7  13      155.03      173.66     19.84 o 
   4   7  13      602.58      622.63     29.42 o 
   5   7  13     1571.81     1624.38     44.45 o 
   6   7  13       80.50       84.37     16.96 o 
   7   7  13      355.47      392.73     24.96 o 
   8   7  13      534.65      562.62     32.33 o 
   9   7  13       12.66       46.61     21.56 o 
  -9   8  13      349.42      401.62     70.59 o 
  -8   8  13     1330.57     1381.22     50.97 o 
  -7   8  13      109.92       97.27     21.95 o 
  -6   8  13     6040.46     5941.92    120.04 o 
  -5   8  13       89.88      133.10     25.13 o 
  -4   8  13     2271.60     2247.64    105.12 o 
  -3   8  13      114.90      146.34     34.01 o 
  -2   8  13     8726.49     8559.50    296.29 o 
  -1   8  13      698.52      707.60     41.17 o 
   0   8  13     2516.50     2411.42     76.75 o 
   1   8  13      259.03      287.66     28.72 o 
   2   8  13    16373.18    16555.73    218.73 o 
   3   8  13       27.72       17.86     16.87 o 
   4   8  13     3004.60     3037.24     62.93 o 
   5   8  13      134.58      132.36     18.18 o 
   6   8  13     8747.20     8844.55    134.73 o 
   7   8  13        0.55       12.34     14.68 o 
   8   8  13     2807.39     2901.39     71.12 o 
   9   8  13       63.67      164.18     31.11 o 
  -8   9  13      711.11      783.08     39.34 o 
  -7   9  13      260.77      257.90     60.29 o 
  -6   9  13     4355.88     4273.02    117.15 o 
  -5   9  13       31.00       60.80     28.86 o 
  -4   9  13     1924.53     1938.48     97.90 o 
  -3   9  13      531.11      496.73     49.47 o 
  -2   9  13     3814.11     3611.50    101.56 o 
  -1   9  13      141.79      160.56     31.95 o 
   0   9  13      125.91      173.31     26.28 o 
   1   9  13     2309.72     2240.55     64.95 o 
   2   9  13     1182.00     1251.93     38.05 o 
   3   9  13      245.65      237.57     23.44 o 
   4   9  13       55.48       75.98     16.49 o 
   5   9  13       46.32       89.10     25.81 o 
   6   9  13      734.17      763.07     31.68 o 
   7   9  13       77.02       73.93     16.95 o 
   8   9  13     1087.84     1236.86     87.89 o 
  -8  10  13     1970.16     2053.27    150.46 o 
  -7  10  13       56.55       51.80     28.86 o 
  -6  10  13     3719.30     3809.93    109.52 o 
  -5  10  13      919.19      916.17     69.05 o 
  -4  10  13     1542.62     1518.01     86.57 o 
  -3  10  13        5.20       -4.12     23.70 o 
  -2  10  13     5055.54     5050.19    128.54 o 
  -1  10  13     1343.61     1350.85    100.48 o 
   0  10  13     6638.16     6636.37    213.84 o 
   1  10  13       77.82       94.04     17.97 o 
   2  10  13     4196.70     4241.68     86.16 o 
   3  10  13       53.58       62.05     15.77 o 
   4  10  13     5784.12     5859.59    111.19 o 
   5  10  13      441.76      455.73     28.01 o 
   6  10  13     3749.76     3901.11     84.98 o 
   7  10  13      285.50      278.99     29.39 o 
   8  10  13     3352.69     3268.93    138.09 o 
  -8  11  13     2609.69     2627.97     87.12 o 
  -7  11  13      447.19      470.82     52.04 o 
  -6  11  13      177.03      213.33     41.22 o 
  -5  11  13      527.13      584.33     57.71 o 
  -4  11  13     5449.08     5307.37    188.59 o 
  -3  11  13     2459.67     2448.98    152.01 o 
  -2  11  13      402.69      443.70     35.71 o 
  -1  11  13     1931.28     1985.42     71.71 o 
   0  11  13      277.13      276.07     47.41 o 
   1  11  13      410.86      482.33     28.25 o 
   2  11  13       15.49        8.79     20.76 o 
   3  11  13      413.18      419.64     28.15 o 
   4  11  13      187.52      252.82     37.73 o 
   5  11  13     3398.29     3460.34    153.21 o 
   6  11  13      333.71      338.48     41.16 o 
   7  11  13     1062.96     1063.63     50.30 o 
  -7  12  13      561.12      479.21     53.59 o 
  -6  12  13      490.97      512.19     53.59 o 
  -5  12  13      415.92      497.76     54.62 o 
  -4  12  13     2618.95     2701.09    123.67 o 
  -3  12  13     2285.40     2293.00     78.33 o 
  -2  12  13     1697.21     1678.76     65.95 o 
  -1  12  13      490.43      503.27     37.14 o 
   0  12  13     5271.50     5252.92    178.29 o 
   1  12  13      103.58       88.05     23.70 o 
   2  12  13      688.46      730.66     66.99 o 
   3  12  13        0.65       -1.30     22.55 o 
   4  12  13     5908.32     5934.37    316.90 o 
   5  12  13        2.33       16.85     23.61 o 
   6  12  13     1261.83     1381.16     64.49 o 
   7  12  13      485.44      472.48     41.17 o 
  -7  13  13      935.88     1041.89     75.23 o 
  -6  13  13      584.24      627.61     60.80 o 
  -5  13  13     1135.53     1059.41     76.26 o 
  -4  13  13      152.43      193.74     39.16 o 
  -3  13  13     1520.90     1582.96     66.47 o 
  -2  13  13      122.19      171.40     40.71 o 
  -1  13  13     5887.10     5915.76    148.13 o 
   0  13  13      739.01      779.24     72.65 o 
   1  13  13      972.24      978.83     51.28 o 
   2  13  13       30.59        7.21     31.95 o 
   3  13  13     3886.63     3790.39    163.86 o 
   4  13  13       60.91       45.60     25.96 o 
   5  13  13     2250.03     2457.55    100.48 o 
   6  13  13       29.53       25.63     25.38 o 
   7  13  13     2836.87     2842.28    137.06 o 
  -6  14  13      177.83      191.68     40.19 o 
  -5  14  13      980.56     1055.29     77.29 o 
  -4  14  13      884.99      782.19     66.99 o 
  -3  14  13     3098.36     3143.20    137.06 o 
  -2  14  13      524.53      570.05     41.90 o 
  -1  14  13       17.19       13.40     20.40 o 
   0  14  13      342.68      355.26     34.89 o 
   1  14  13      458.04      469.07     56.17 o 
   2  14  13     2435.91     2359.98    123.67 o 
   3  14  13       15.82       29.89     32.98 o 
   4  14  13      160.07      143.25     43.28 o 
   5  14  13       92.93      108.70     60.80 o 
   6  14  13      907.28      996.31     57.55 o 
  -6  15  13     1009.99      970.78     74.20 o 
  -5  15  13     1650.90     1739.58     97.90 o 
  -4  15  13       16.18       -1.03     29.89 o 
  -3  15  13     1898.00     2030.20    107.18 o 
  -2  15  13      118.60      150.01     33.49 o 
  -1  15  13     2688.64     2823.98     92.13 o 
   0  15  13       41.56       54.62     37.10 o 
   1  15  13     6355.37     6438.60    160.23 o 
   2  15  13        8.52       -8.24     26.79 o 
   3  15  13     4258.98     4033.60    172.10 o 
   4  15  13       49.18       52.56     36.07 o 
   5  15  13     1847.95     2039.47    115.42 o 
  -5  16  13     1969.69     2200.24    114.39 o 
  -4  16  13        6.20       -3.09     28.86 o 
  -3  16  13      149.97      215.39     44.31 o 
  -2  16  13        8.85      -19.63     19.63 o 
  -1  16  13     1518.83     1582.75     67.40 o 
   0  16  13        0.90      -13.85     27.83 o 
   1  16  13       92.02       61.66     24.21 o 
   2  16  13      374.01      423.56     57.71 o 
   3  16  13      347.21      410.16     57.71 o 
   4  16  13      177.39      165.92     44.31 o 
   5  16  13      266.89      271.04     50.50 o 
  -4  17  13      257.82      238.06     47.41 o 
  -3  17  13     3388.11     3576.03    151.49 o 
  -2  17  13       21.48       -9.50     20.36 o 
   0  17  13       64.20       97.52     25.23 o 
   1  17  13     3209.21     3312.82    103.93 o 
   2  17  13      129.29       74.20     39.16 o 
   3  17  13     3792.23     3662.60    164.89 o 
  -2  18  13      572.35      553.41     59.77 o 
  -1  18  13     1128.96     1219.15     86.57 o 
   0  18  13       68.50      120.34     27.58 o 
   1  18  13      815.06      805.90     74.20 o 
   2  18  13     1667.61     1736.49    106.15 o 
  -8   0  14     5253.31     5270.16    209.20 o 
  -6   0  14     4197.67     4303.36    135.00 o 
  -4   0  14     6301.61     6238.99    207.14 o 
  -2   0  14       67.03       81.41     28.86 o 
   0   0  14     1828.68     1722.06     85.54 o 
   2   0  14     2947.42     2923.69    125.73 o 
   4   0  14       39.10       13.33     26.46 o 
   6   0  14      143.86      131.40     32.37 o 
   8   0  14       38.75        9.25     28.86 o 
  -9   1  14       53.31       63.66     16.45 o 
  -8   1  14      697.34      741.91     33.03 o 
  -7   1  14        3.55        5.83     13.00 o 
  -6   1  14     1511.72     1480.41     44.37 o 
  -5   1  14      134.37      124.61     26.94 o 
  -4   1  14     3928.58     4026.39    151.49 o 
  -3   1  14      531.25      484.36     48.44 o 
  -2   1  14     7140.33     6868.66    218.48 o 
  -1   1  14       39.45       57.11     17.44 o 
   0   1  14     5299.49     5145.39    176.23 o 
   1   1  14      126.67      187.58     22.59 o 
   2   1  14     7443.01     7387.22    134.56 o 
   3   1  14        1.88       -2.97     14.29 o 
   4   1  14     7572.31     7538.57    119.14 o 
   5   1  14       32.58       51.00     17.78 o 
   6   1  14     4691.49     4578.50    108.13 o 
   7   1  14       59.83       68.51     19.98 o 
   8   1  14     4544.44     4267.72    217.17 o 
   9   1  14        2.42       21.02     18.69 o 
  -9   2  14      507.58      487.03     27.48 o 
  -8   2  14     1862.05     1860.05     50.63 o 
  -7   2  14      163.88      146.92     18.93 o 
  -6   2  14     3091.27     3115.61     77.89 o 
  -5   2  14      736.70      705.70     42.25 o 
  -4   2  14     3027.92     2862.89    121.61 o 
  -3   2  14     1227.50     1280.98     76.26 o 
  -2   2  14     2023.52     1980.73     95.84 o 
  -1   2  14      192.24      184.47     32.98 o 
   0   2  14     1682.93     1710.72     86.57 o 
   1   2  14      237.75      229.01     24.40 o 
   2   2  14      152.84      186.62     18.89 o 
   3   2  14     4970.12     4939.05     87.07 o 
   4   2  14      422.89      411.07     43.27 o 
   5   2  14      645.38      682.05     30.73 o 
   6   2  14       60.80       69.77     18.01 o 
   7   2  14       18.54       35.29     18.86 o 
   8   2  14      133.86      108.62     22.12 o 
   9   2  14      316.23      312.09     75.75 o 
  -9   3  14     1029.31     1138.99     39.41 o 
  -8   3  14      377.17      401.66     33.17 o 
  -7   3  14      523.94      496.70     32.41 o 
  -6   3  14     2338.96     2385.01     75.86 o 
  -5   3  14     1851.03     1797.29     93.78 o 
  -4   3  14     2636.75     2602.16    115.42 o 
  -3   3  14      894.06      953.27     66.99 o 
  -2   3  14     2473.60     2417.69    108.21 o 
  -1   3  14      896.66      877.00     61.83 o 
   0   3  14     4438.08     4437.58    156.64 o 
   1   3  14      444.25      501.61     34.89 o 
   2   3  14     6723.25     6694.25    102.11 o 
   3   3  14      366.37      406.88     25.05 o 
   4   3  14     4260.21     4332.72     80.23 o 
   5   3  14       91.25      113.64     18.42 o 
   6   3  14     5030.06     4846.15     87.81 o 
   7   3  14       97.51       60.51     19.56 o 
   8   3  14     1816.00     1893.16     57.93 o 
   9   3  14        1.81       30.50     28.05 o 
  -9   4  14      224.15      236.55     41.91 o 
  -8   4  14     1356.91     1535.87     53.53 o 
  -7   4  14      926.91      991.50     43.27 o 
  -6   4  14      883.96      926.93     41.62 o 
  -5   4  14      267.23      241.15     39.16 o 
  -4   4  14      733.15      768.80     61.83 o 
  -3   4  14     3486.25     3394.65    135.00 o 
  -2   4  14     7348.46     7269.55    229.81 o 
  -1   4  14     2023.99     2109.55     97.90 o 
   0   4  14      103.42      114.08     22.45 o 
   1   4  14     4621.25     4472.86    195.81 o 
   2   4  14       18.76       -4.75     12.16 o 
   3   4  14     1339.14     1320.38     40.68 o 
   4   4  14       33.23       24.77     16.99 o 
   5   4  14     3145.60     3157.26     65.96 o 
   6   4  14      399.31      389.20     25.47 o 
   7   4  14     2085.70     1981.79     58.68 o 
   8   4  14      618.29      608.81     35.10 o 
   9   4  14     1651.39     1628.64     93.97 o 
  -9   5  14     2874.71     2960.93     89.63 o 
  -8   5  14      608.44      539.61     43.14 o 
  -7   5  14     3527.53     3605.22    105.15 o 
  -6   5  14      514.21      513.26     39.90 o 
  -5   5  14     3110.32     3070.03    128.82 o 
  -4   5  14     1680.97     1803.47     94.81 o 
  -3   5  14      796.60      854.33     64.93 o 
  -2   5  14      499.92      486.42     49.47 o 
  -1   5  14     2592.10     2363.07    105.12 o 
   0   5  14     3465.26     3426.03     97.12 o 
   1   5  14     1213.62     1258.52    116.97 o 
   2   5  14     1589.41     1644.15     51.29 o 
   3   5  14      421.53      430.84     25.59 o 
   4   5  14     1534.97     1581.16     44.28 o 
   5   5  14       32.30       38.74     15.68 o 
   6   5  14     2688.80     2691.54     60.37 o 
   7   5  14       90.30      113.38     18.90 o 
   8   5  14     1248.71     1309.32     48.15 o 
  -8   6  14     1293.80     1257.18     49.01 o 
  -7   6  14     2728.39     2651.53     72.22 o 
  -6   6  14      459.31      475.10     38.60 o 
  -5   6  14      703.98      778.07     63.89 o 
  -4   6  14      691.13      681.20     57.71 o 
  -3   6  14     1436.21     1337.66     80.38 o 
  -2   6  14       29.10       32.98     24.73 o 
  -1   6  14     6688.93     6433.49    152.78 o 
   0   6  14      806.75      796.73     54.62 o 
   1   6  14     7614.49     7600.84    319.99 o 
   2   6  14       15.86        0.81     16.71 o 
   3   6  14     1061.06     1102.30     37.20 o 
   4   6  14      128.60      177.09     19.32 o 
   5   6  14     4808.95     4789.82     86.57 o 
   6   6  14      119.97      109.80     18.40 o 
   7   6  14     5974.71     5754.20    114.12 o 
   8   6  14       20.04       35.94     18.71 o 
  -8   7  14      353.58      380.57     30.16 o 
  -7   7  14     4463.37     4546.25    123.32 o 
  -6   7  14      113.99      117.48     35.04 o 
  -5   7  14     2285.20     2344.52    111.30 o 
  -4   7  14       32.95       82.44     29.89 o 
  -3   7  14     3524.21     3571.91    142.22 o 
  -2   7  14      451.08      446.23     48.44 o 
  -1   7  14     2547.37     2482.43     80.40 o 
   0   7  14      586.88      548.42     37.40 o 
   1   7  14     1689.37     1696.17     64.34 o 
   2   7  14      145.36      147.17     27.25 o 
   3   7  14       27.00       44.46     21.73 o 
   4   7  14      203.55      252.72     21.63 o 
   5   7  14      502.82      547.73     28.54 o 
   6   7  14      134.05      142.10     18.99 o 
   7   7  14      255.68      239.39     22.31 o 
   8   7  14      299.99      277.63     31.39 o 
  -8   8  14        0.04      -16.57     16.57 o 
  -7   8  14      456.42      518.49     78.32 o 
  -6   8  14      125.32      152.52     37.10 o 
  -5   8  14     3798.29     3761.53    149.43 o 
  -4   8  14       10.95        9.28     24.73 o 
  -3   8  14     1732.99     1876.64     96.87 o 
  -2   8  14      872.32      855.36     64.93 o 
  -1   8  14     4358.87     4220.40    243.73 o 
   0   8  14      164.31      192.97     26.84 o 
   1   8  14     4465.75     4390.44    142.28 o 
   2   8  14      820.96      799.23     44.25 o 
   3   8  14     5787.70     5994.09    114.38 o 
   4   8  14      245.43      256.58     22.16 o 
   5   8  14     5745.22     5879.31    114.84 o 
   6   8  14      379.15      350.56     24.65 o 
   7   8  14     3253.17     3479.69     71.05 o 
   8   8  14      322.41      430.20     46.37 o 
  -8   9  14      145.47      146.34     37.10 o 
  -7   9  14     1955.25     2041.53    104.09 o 
  -6   9  14       72.34      115.42     35.04 o 
  -5   9  14     4097.62     4119.14    159.74 o 
  -4   9  14      586.38      637.91     58.74 o 
  -3   9  14     3173.97     3055.60    130.88 o 
  -2   9  14      106.61      183.60     75.23 o 
  -1   9  14     1422.56     1397.33     59.77 o 
   0   9  14      669.94      681.86     42.59 o 
   1   9  14      710.01      729.32     33.94 o 
   2   9  14       16.40       38.94     20.32 o 
   3   9  14      392.07      400.74     28.78 o 
   4   9  14       56.83       50.33     16.74 o 
   5   9  14      351.07      383.11     28.16 o 
   6   9  14      616.95      651.55     30.49 o 
   7   9  14        0.49       70.40     35.34 o 
  -7  10  14      365.96      420.47     50.50 o 
  -6  10  14      144.82       91.72     32.98 o 
  -5  10  14     2136.01     2022.98    104.09 o 
  -4  10  14      612.78      621.43     59.77 o 
  -3  10  14     4957.08     5015.72    181.38 o 
  -2  10  14       42.01       62.50     30.40 o 
  -1  10  14     1944.82     1976.66     72.10 o 
   0  10  14      362.62      391.21     34.61 o 
   1  10  14     1437.31     1481.20     48.11 o 
   2  10  14        5.16      -17.48     18.90 o 
   3  10  14     9411.25     9359.31    248.44 o 
   4  10  14      156.79      126.86     18.63 o 
   5  10  14     2470.15     2656.99     68.29 o 
   6  10  14       99.91       58.54     24.58 o 
   7  10  14     2298.04     2512.32    111.05 o 
  -7  11  14     1535.96     1578.81     91.72 o 
  -6  11  14       51.88       82.44     32.98 o 
  -5  11  14     2970.16     2932.96    130.88 o 
  -4  11  14      290.75      307.11     45.34 o 
  -3  11  14     1293.91     1501.52     88.63 o 
  -2  11  14     1507.02     1643.13     65.95 o 
  -1  11  14      587.84      591.56     40.73 o 
   0  11  14     1366.13     1361.29     51.86 o 
   1  11  14      865.41      880.21     37.40 o 
   2  11  14     2424.95     2348.95     89.62 o 
   3  11  14     1105.94     1111.82     61.62 o 
   4  11  14      893.29      946.04     46.27 o 
   5  11  14        1.84       16.18     21.69 o 
   6  11  14     1038.55     1195.09     88.50 o 
   7  11  14        8.01       28.86     34.01 o 
  -5  12  14      125.39      144.28     37.10 o 
  -4  12  14      989.00     1048.08     77.29 o 
  -3  12  14     2745.70     2616.58    121.61 o 
  -2  12  14       88.14      103.76     32.46 o 
  -1  12  14      723.86      731.50     45.84 o 
   0  12  14     1151.72     1249.41     58.63 o 
   1  12  14     4400.92     4315.22    119.59 o 
   2  12  14      658.87      717.27     68.02 o 
   3  12  14      766.54      932.65     76.26 o 
   4  12  14       15.62       38.95     53.07 o 
   5  12  14     2402.35     2439.80     87.79 o 
   6  12  14      518.52      518.56     54.10 o 
  -6  13  14      317.97      396.76     51.53 o 
  -5  13  14      359.36      406.04     53.59 o 
  -4  13  14     1680.27     1660.23     95.84 o 
  -3  13  14     1081.75     1034.68     77.29 o 
  -2  13  14     2686.58     2746.25    110.27 o 
  -1  13  14      497.18      488.83     39.33 o 
   0  13  14     1916.36     1988.27     75.36 o 
   1  13  14      729.68      716.57     46.57 o 
   2  13  14     3520.38     3472.98    156.64 o 
   3  13  14       43.12       59.77     34.01 o 
   4  13  14     3422.10     3670.84    163.86 o 
   5  13  14        6.73      -10.11     48.95 o 
   6  13  14     1186.66     1362.40     93.78 o 
  -5  14  14      179.49      198.90     43.28 o 
  -4  14  14     1543.49     1660.23     98.93 o 
  -3  14  14       33.74       -3.09     29.89 o 
  -2  14  14     1491.65     1495.88     64.86 o 
  -1  14  14     1114.73     1171.37     57.20 o 
   0  14  14      442.26      523.37     40.79 o 
   1  14  14      989.00     1061.40    115.94 o 
   2  14  14      486.69      460.66     58.74 o 
   3  14  14      182.61      218.48     46.38 o 
   4  14  14        2.20        3.09     32.98 o 
   5  14  14      304.35      279.28     50.50 o 
  -4  15  14     2953.12     2964.91    136.03 o 
  -3  15  14      402.96      444.17     56.68 o 
  -2  15  14     1426.18     1374.65     63.03 o 
  -1  15  14      455.76      581.56     42.98 o 
   0  15  14     3259.77     3272.49    102.62 o 
   1  15  14       97.51      129.32     43.80 o 
   2  15  14     1875.83     2018.86    115.42 o 
   3  15  14       13.20       25.76     35.04 o 
   4  15  14     4158.06     4195.40    179.32 o 
  -3  16  14       77.26       80.38     36.07 o 
  -2  16  14     1554.98     1694.81     87.08 o 
  -1  16  14        0.55       42.53     23.28 o 
   0  16  14      975.29     1064.78    130.88 o 
   1  16  14       47.19       -8.24     31.95 o 
   2  16  14        9.01      -22.67     29.89 o 
   3  16  14      123.08      107.18     43.28 o 
  -1  17  14       36.52       44.79     24.34 o 
   0  17  14     2788.47     3072.33    109.75 o 
   1  17  14      236.13      174.16     45.34 o 
  -7   0  15     5672.41     5670.12    199.93 o 
  -5   0  15     4723.35     4762.20    176.23 o 
  -3   0  15     4727.74     4597.31    169.01 o 
  -1   0  15     1703.09     1718.97     89.66 o 
   1   0  15     2749.37     2650.59    113.36 o 
   3   0  15      290.05      303.11     39.62 o 
   5   0  15     2702.06     2589.53     97.21 o 
   7   0  15        6.49        5.86     27.58 o 
  -8   1  15      803.05      823.43     35.11 o 
  -7   1  15      343.33      352.44     34.25 o 
  -6   1  15       37.98       56.80     21.49 o 
  -5   1  15     2937.36     2758.57     87.44 o 
  -4   1  15      291.96      221.02     27.32 o 
  -3   1  15      712.67      700.00     42.99 o 
  -2   1  15      317.01      323.12     29.88 o 
  -1   1  15     3248.79     3156.69     90.72 o 
   0   1  15     2667.12     2637.83     80.52 o 
   1   1  15     5381.26     5277.45    138.09 o 
   2   1  15      964.24     1060.00     70.69 o 
   3   1  15     8939.97     8939.07    184.03 o 
   4   1  15       61.26       54.25     20.31 o 
   5   1  15     2009.44     2103.27     61.78 o 
   6   1  15       19.84       -0.56     17.66 o 
   7   1  15     5069.87     4954.74    118.85 o 
   8   1  15      319.50      291.85     28.17 o 
  -8   2  15        3.40       10.16     15.07 o 
  -7   2  15     4025.95     3751.68    107.11 o 
  -6   2  15       28.89       18.03     20.40 o 
  -5   2  15     3142.21     3048.92     93.27 o 
  -4   2  15      291.74      292.16     30.24 o 
  -3   2  15     4572.33     4518.99    166.95 o 
  -2   2  15      193.18      224.68     26.59 o 
  -1   2  15     3174.23     3215.71     92.16 o 
   0   2  15     1619.28     1604.95    156.13 o 
   1   2  15     1436.17     1417.54     56.47 o 
   2   2  15      323.75      301.62     45.18 o 
   3   2  15     1093.80     1125.34     46.41 o 
   4   2  15     2083.76     2055.66     52.56 o 
   5   2  15      172.78      177.77     21.27 o 
   6   2  15       81.51       92.14     21.51 o 
   7   2  15      447.82      441.44     37.14 o 
   8   2  15     2622.42     2392.40     66.75 o 
  -8   3  15     1326.46     1335.98     43.78 o 
  -7   3  15      213.59      190.31     28.42 o 
  -6   3  15     1926.62     1901.67     71.02 o 
  -5   3  15      176.35      205.08     39.16 o 
  -4   3  15      165.63      219.51     39.16 o 
  -3   3  15     5933.61     5630.96    194.78 o 
  -2   3  15      603.91      628.64     56.68 o 
  -1   3  15     2590.16     2324.94    108.21 o 
   0   3  15     1945.68     1899.35     66.30 o 
   1   3  15     2679.01     2714.84     81.25 o 
   2   3  15      116.73      133.48     25.08 o 
   3   3  15      829.41      879.66     35.02 o 
   4   3  15        3.56       -2.25     15.16 o 
   5   3  15     7273.45     7266.88    118.69 o 
   6   3  15       77.28       45.14     17.69 o 
   7   3  15     1410.69     1419.67     50.68 o 
   8   3  15      132.52      147.53     28.21 o 
  -8   4  15      510.46      525.62     33.42 o 
  -7   4  15     1135.37     1261.40     82.44 o 
  -6   4  15      899.94      903.80     70.08 o 
  -5   4  15     1777.38     1614.88     90.69 o 
  -4   4  15      652.61      589.48     56.68 o 
  -3   4  15     1798.10     1817.90     95.84 o 
  -2   4  15     1044.90      993.46     70.08 o 
  -1   4  15     4055.19     4072.76    153.55 o 
   0   4  15     2115.65     2157.99    102.03 o 
   1   4  15      586.09      552.37     33.04 o 
   2   4  15     3494.58     3527.76    100.28 o 
   3   4  15     1807.26     1812.45     48.87 o 
   4   4  15     2180.65     2292.21     69.38 o 
   5   4  15      154.53      173.69     20.97 o 
   6   4  15     2562.44     2600.55     60.66 o 
   7   4  15       90.56      101.86     19.90 o 
   8   4  15     1504.52     1404.45    109.24 o 
  -8   5  15      574.30      536.22     39.33 o 
  -7   5  15      170.56      151.49     37.10 o 
  -6   5  15     3254.72     2949.45    129.85 o 
  -5   5  15      211.24      242.18     43.28 o 
  -4   5  15     2056.42     2093.06    105.12 o 
  -3   5  15      990.94      958.42     71.11 o 
  -2   5  15     3318.74     3462.67    139.13 o 
  -1   5  15     2035.76     1959.09     98.93 o 
   0   5  15       51.04       42.25     26.79 o 
   1   5  15      312.09      308.38     30.91 o 
   2   5  15     4092.81     4016.69    145.36 o 
   3   5  15     1221.09     1261.05     40.72 o 
   4   5  15      126.23      101.50     18.61 o 
   5   5  15     2898.01     2945.51     64.56 o 
   6   5  15        2.26        4.05     15.04 o 
   7   5  15      935.28     1009.80     42.34 o 
   8   5  15      645.69      739.04     63.03 o 
  -8   6  15      510.60      417.38     50.50 o 
  -7   6  15      316.88      407.07     50.50 o 
  -6   6  15     1182.34     1244.91     82.44 o 
  -5   6  15      937.51      816.20     66.99 o 
  -4   6  15     1306.88     1309.84     82.44 o 
  -3   6  15      324.19      389.55     47.41 o 
  -2   6  15     2966.24     2979.34    127.79 o 
  -1   6  15      259.62      234.97     39.16 o 
   0   6  15     3687.59     3710.68    105.54 o 
   1   6  15      838.61      850.17     46.37 o 
   2   6  15     3874.90     3856.24    172.49 o 
   3   6  15      145.26      157.42     23.14 o 
   4   6  15     3020.14     3133.21     66.79 o 
   5   6  15      342.41      324.11     24.39 o 
   6   6  15     4181.60     4300.37     82.55 o 
   7   6  15      342.81      324.77     24.65 o 
  -7   7  15       73.29       68.02     31.95 o 
  -6   7  15     2617.34     2740.25    125.73 o 
  -5   7  15      614.10      601.85     58.74 o 
  -4   7  15     4921.56     5038.39    184.47 o 
  -3   7  15     1263.11     1208.84     79.35 o 
  -2   7  15     2858.42     2722.73    121.61 o 
  -1   7  15      452.75      399.86     47.41 o 
   0   7  15      496.85      554.67     39.71 o 
   1   7  15      183.45      147.43     22.99 o 
   2   7  15     1278.77     1264.80     55.77 o 
   3   7  15     2113.08     2119.05     73.54 o 
   4   7  15     1024.96     1022.22     37.84 o 
   5   7  15      164.90      158.50     20.07 o 
   6   7  15      100.17       88.03     18.47 o 
   7   7  15      423.97      473.72     27.57 o 
  -7   8  15      142.89      209.20     40.19 o 
  -6   8  15      521.09      614.21     60.80 o 
  -5   8  15      153.07      121.61     36.07 o 
  -4   8  15     1738.92     1872.52    102.03 o 
  -3   8  15       25.41       51.53     29.89 o 
  -2   8  15     3637.58     3604.89    145.31 o 
  -1   8  15       57.47       50.22     21.49 o 
   0   8  15     4823.79     4741.62    125.84 o 
   1   8  15        2.25      -15.54     15.54 o 
   2   8  15     2170.13     2109.48     72.19 o 
   3   8  15       20.59       21.69     20.65 o 
   4   8  15     6204.42     6208.83    213.58 o 
   5   8  15      114.52       92.18     18.11 o 
   6   8  15     2720.87     2861.05     73.23 o 
   7   8  15       36.11       45.12     25.75 o 
  -7   9  15       16.25       39.16     28.86 o 
  -6   9  15     2202.60     2340.39    114.39 o 
  -5   9  15      315.79      339.05     49.47 o 
  -4   9  15     2444.99     2555.78    120.58 o 
  -3   9  15       16.31       42.25     29.89 o 
  -2   9  15     1309.68     1362.40     85.54 o 
  -1   9  15     1428.34     1425.31     80.38 o 
   0   9  15     3771.98     3929.85    111.31 o 
   1   9  15      727.87      668.52     34.52 o 
   2   9  15       52.00       37.36     21.94 o 
   3   9  15      815.88      764.49     44.21 o 
   4   9  15      295.92      283.39     26.76 o 
   5   9  15      204.09      207.13     23.60 o 
   6   9  15      220.22      246.10     24.03 o 
  -6  10  15      417.19      570.93     60.80 o 
  -5  10  15      588.66      634.82     61.83 o 
  -4  10  15     1594.67     1460.30     89.66 o 
  -3  10  15      390.31      390.58     49.47 o 
  -2  10  15     1603.61     1663.32     93.78 o 
  -1  10  15      143.20      186.51     52.56 o 
   0  10  15     2473.37     2473.26     72.64 o 
   1  10  15      142.28      193.76     37.93 o 
   2  10  15     4171.29     4237.94    108.63 o 
   3  10  15       64.34       83.35     22.91 o 
   4  10  15     3130.69     3126.18    142.47 o 
   5  10  15      418.06      428.86     34.40 o 
   6  10  15     3567.59     3715.93    118.60 o 
  -6  11  15     2993.27     3008.20    135.00 o 
  -5  11  15      540.96      557.53     57.71 o 
  -4  11  15      472.34      495.70     56.68 o 
  -3  11  15       26.38       20.61     28.86 o 
  -2  11  15     2734.50     2736.13    125.73 o 
  -1  11  15      519.98      580.64     41.46 o 
   0  11  15      773.78      783.03     53.24 o 
   1  11  15     1838.04     1879.15    121.56 o 
   2  11  15      880.41      882.60     57.22 o 
   3  11  15     2407.06     2414.59    137.06 o 
   4  11  15       22.26       14.94     24.05 o 
   5  11  15      255.80      306.06     30.93 o 
  -5  12  15     1724.88     1810.69    103.06 o 
  -4  12  15      496.19      529.71     57.71 o 
  -3  12  15      691.92      591.54     61.83 o 
  -2  12  15      984.82      995.52     77.29 o 
  -1  12  15     1081.86     1135.07    106.15 o 
   0  12  15      902.62      980.28     52.74 o 
   1  12  15      260.98      249.16     38.13 o 
   3  12  15      287.16      281.34     51.53 o 
   4  12  15      945.39      942.96     80.38 o 
   5  12  15       87.06      114.39     41.22 o 
  -4  13  15     1846.83     1743.70     99.96 o 
  -3  13  15     1100.63     1076.93     79.35 o 
  -2  13  15      644.98      666.77     62.86 o 
  -1  13  15      593.84      596.20     43.24 o 
   0  13  15      164.90      210.17     50.50 o 
   1  13  15     3578.33     3616.22    159.74 o 
   2  13  15      225.20      173.13     43.28 o 
   3  13  15     1442.17     1586.03    100.99 o 
   4  13  15      398.23      336.99     53.59 o 
  -3  14  15     1028.13      995.52     77.29 o 
  -2  14  15      237.41      257.64     46.38 o 
  -1  14  15     2667.74     2718.19     90.71 o 
   0  14  15      580.13      612.71     44.70 o 
   1  14  15      995.29     1067.66     83.48 o 
   2  14  15       52.21       68.02     36.07 o 
   3  14  15      713.63      723.45     72.14 o 
  -2  15  15        7.23       28.86     32.98 o 
  -1  15  15     2244.43     2329.48    113.36 o 
   0  15  15      267.52      201.65     31.96 o 
   1  15  15     1189.08     1131.55     85.54 o 
   2  15  15       15.04       38.13     35.04 o 
  -6   0  16     2978.43     2978.31    132.94 o 
  -4   0  16     2569.66     2625.86    121.61 o 
  -2   0  16     9860.93     9258.52    284.43 o 
   0   0  16     2129.86     2103.37    103.06 o 
   2   0  16      263.96      340.08     69.05 o 
   4   0  16     1034.00     1050.10     63.88 o 
   6   0  16      725.94      732.87     55.06 o 
  -7   1  16      245.11      294.37     33.15 o 
  -6   1  16      422.60      414.36     53.07 o 
  -5   1  16      224.74      256.63     31.31 o 
  -4   1  16      657.91      712.43     44.43 o 
  -3   1  16       29.17       53.59     20.68 o 
  -2   1  16     3439.52     3294.91     96.91 o 
  -1   1  16       80.22       62.54     20.68 o 
   0   1  16     1825.70     1902.91     68.49 o 
   1   1  16      101.90      123.75     22.59 o 
   2   1  16     3692.12     3744.41    136.97 o 
   3   1  16      592.09      597.79     56.47 o 
   4   1  16     3367.71     3550.78     83.51 o 
   5   1  16        2.75        2.54     20.82 o 
   6   1  16     4146.35     4264.05    114.86 o 
   7   1  16       26.10       36.44     20.41 o 
  -7   2  16      789.14      708.98     45.54 o 
  -6   2  16     1986.65     2000.88     74.69 o 
  -5   2  16       30.61       38.65     21.13 o 
  -4   2  16     4258.25     4114.68    190.65 o 
  -3   2  16      299.01      315.61     50.50 o 
  -2   2  16     1861.22     1822.50     68.49 o 
  -1   2  16      613.76      587.46     38.62 o 
   0   2  16     2983.12     3201.42     93.28 o 
   1   2  16     1312.19     1329.44     78.84 o 
   2   2  16     1073.08     1248.96     92.23 o 
   3   2  16      140.35      119.48     36.07 o 
   4   2  16      512.17      527.50     34.02 o 
   5   2  16      828.97      777.42     39.54 o 
   6   2  16      420.75      430.88     32.19 o 
   7   2  16     1331.57     1342.57     61.10 o 
  -7   3  16      893.26      909.57     50.22 o 
  -6   3  16      105.99      140.80     26.41 o 
  -5   3  16     1599.90     1478.78     73.68 o 
  -4   3  16      818.23      816.02     47.35 o 
  -3   3  16     1196.98     1177.46     92.75 o 
  -2   3  16      910.65      958.59     50.27 o 
  -1   3  16      754.09      774.79     44.43 o 
   0   3  16     2319.14     2265.22    155.10 o 
   1   3  16     1124.52     1246.07     53.92 o 
   2   3  16     2439.45     2573.88    109.67 o 
   3   3  16      777.05      737.35     61.20 o 
   4   3  16     2396.27     2530.20     82.17 o 
   5   3  16      371.66      428.51     31.40 o 
   6   3  16     2619.67     2789.74     73.78 o 
   7   3  16       60.86       93.32     33.88 o 
  -7   4  16        4.29        6.28     19.22 o 
  -6   4  16     2661.08     2528.08     85.26 o 
  -5   4  16     1014.21      825.48     68.02 o 
  -4   4  16     1851.80     1665.38     94.81 o 
  -3   4  16      234.02      275.16     46.38 o 
  -2   4  16      120.94      136.03     35.04 o 
  -1   4  16     1310.21     1283.04     79.35 o 
   0   4  16     1774.22     1759.17     65.58 o 
   1   4  16     1458.22     1528.78     60.84 o 
   2   4  16     1939.10     2043.00     97.26 o 
   3   4  16     2436.63     2440.74     80.52 o 
   4   4  16      245.35      230.77     22.69 o 
   5   4  16     1464.31     1493.05     52.37 o 
   6   4  16       16.20       16.06     23.33 o 
   7   4  16     1979.85     1973.16    100.20 o 
  -7   5  16     2257.78     2272.28     80.52 o 
  -6   5  16       69.10       63.89     34.01 o 
  -5   5  16     2383.23     2343.49    114.39 o 
  -4   5  16      256.21      242.18     44.31 o 
  -3   5  16     4209.74     4217.04    162.83 o 
  -2   5  16      287.79      285.46     43.28 o 
  -1   5  16     1776.64     1938.48     99.96 o 
   0   5  16      988.62     1006.85     72.14 o 
   1   5  16     1658.68     1726.47     74.26 o 
   2   5  16     1593.09     1550.00     62.79 o 
   3   5  16      609.49      682.12     54.68 o 
   4   5  16     1201.97     1142.46     46.04 o 
   5   5  16      495.86      518.12     33.98 o 
   6   5  16      763.44      865.71     35.88 o 
  -6   6  16      780.80      879.06     72.14 o 
  -5   6  16     1600.13     1521.10     91.72 o 
  -4   6  16      214.11      248.36     45.34 o 
  -3   6  16     1121.87     1208.84     80.38 o 
  -2   6  16     1167.01     1067.66     75.23 o 
  -1   6  16      944.46      975.94     71.11 o 
   0   6  16       35.60       19.58     27.83 o 
   1   6  16     1804.83     1705.99     53.55 o 
   2   6  16      775.28      824.57     47.01 o 
   3   6  16     6537.57     6692.45    212.29 o 
   4   6  16        4.64       23.50     18.92 o 
   5   6  16     2588.84     2682.54     65.54 o 
   6   6  16      186.77      208.15     27.92 o 
  -6   7  16       76.81      121.61     39.16 o 
  -5   7  16     4421.64     4243.83    166.95 o 
  -4   7  16      138.15      143.25     38.13 o 
  -3   7  16     2433.89     2406.35    116.45 o 
  -2   7  16       49.34       64.93     30.92 o 
  -1   7  16     2877.29     2816.51    125.73 o 
   0   7  16       29.00       29.89     28.86 o 
   1   7  16     2105.65     1991.94     74.23 o 
   2   7  16       67.11       66.74     24.35 o 
   3   7  16     1449.61     1413.13     76.22 o 
   4   7  16      217.26      202.23     28.78 o 
   5   7  16      696.34      731.74     37.59 o 
   6   7  16      147.15      140.98     24.09 o 
  -6   8  16       35.94       50.50     34.01 o 
  -5   8  16       28.67      -11.34     26.79 o 
  -4   8  16        4.81       24.73     29.89 o 
  -3   8  16     2827.48     2804.15    127.79 o 
  -2   8  16      323.34      306.08     45.34 o 
  -1   8  16     1465.49     1538.62     89.66 o 
   0   8  16       46.29        7.23     20.03 o 
   1   8  16     3774.32     3744.14     84.04 o 
   2   8  16      129.53      105.34     29.45 o 
   3   8  16     2759.68     2806.02    114.94 o 
   4   8  16      215.24      189.03     33.14 o 
   5   8  16     2507.38     2576.61     77.74 o 
   6   8  16       19.72       60.91     27.58 o 
  -5   9  16     2943.79     2783.53    128.82 o 
  -4   9  16       22.45       14.43     29.89 o 
  -3   9  16     3406.91     3440.00    145.31 o 
  -2   9  16      112.79       93.78     34.01 o 
  -1   9  16     2373.34     2459.94    116.45 o 
   0   9  16       12.76       24.46     22.65 o 
   1   9  16     3071.08     2974.19    106.22 o 
   2   9  16      680.62      684.39     43.37 o 
   3   9  16     1064.72     1129.48     53.28 o 
   4   9  16       51.37       44.35     23.31 o 
   5   9  16      725.50      803.99     39.31 o 
  -5  10  16      130.62       97.90     36.07 o 
  -4  10  16       47.97       29.89     32.98 o 
  -3  10  16      456.08      460.66     56.68 o 
  -2  10  16     1073.36     1000.67     74.20 o 
  -1  10  16     3444.45     3535.84    147.37 o 
   0  10  16       55.69       44.74     19.36 o 
   1  10  16     2629.18     2647.50    131.91 o 
   2  10  16      306.93      302.11     49.83 o 
   3  10  16      965.76     1084.87     51.32 o 
   4  10  16       10.15       13.03     24.01 o 
   5  10  16     2469.70     2615.42     98.46 o 
  -4  11  16      797.52      845.06     71.11 o 
  -3  11  16     3714.24     3886.23    158.71 o 
  -2  11  16      341.58      406.04     52.56 o 
   0  11  16      453.20      501.49     34.98 o 
   1  11  16     1328.77     1346.02     68.81 o 
   2  11  16      164.30      212.18     34.77 o 
   3  11  16      267.54      318.55     38.44 o 
   4  11  16     1772.48     1776.68    108.21 o 
  -3  12  16      425.67      416.34     55.65 o 
   0  12  16      852.94      855.45     50.87 o 
   1  12  16      541.97      666.77     66.99 o 
   2  12  16      183.70      283.40     49.47 o 
   3  12  16     1838.33     1849.85    110.27 o 
  -1  13  16     1066.83     1072.81     80.38 o 
   0  13  16     1287.76     1359.02     86.05 o 
   1  13  16      176.66      227.75     47.41 o 
   2  13  16      882.30      965.63     81.41 o 
  -5   0  17     3745.31     3550.27    149.43 o 
  -3   0  17     3034.48     3027.78    133.97 o 
  -1   0  17     3765.41     3711.03    149.43 o 
   3   0  17     1563.57     1714.85    127.79 o 
   5   0  17      487.52      552.25     90.17 o 
  -6   1  17      339.35      345.09     34.23 o 
  -5   1  17       70.42       83.38     24.01 o 
  -4   1  17      112.68      104.94     25.47 o 
  -3   1  17     2093.08     1966.33     73.59 o 
  -2   1  17      286.45      239.61     29.15 o 
  -1   1  17     1570.31     1511.24     93.78 o 
   0   1  17      116.95      138.19     24.40 o 
   2   1  17     1188.61     1168.41     75.40 o 
   3   1  17     1213.62     1190.86    116.45 o 
   4   1  17        8.25       36.03     30.24 o 
   5   1  17     5384.36     5164.12    194.78 o 
   6   1  17       81.17      115.36     35.68 o 
  -6   2  17       38.15       53.96     22.22 o 
  -5   2  17     3530.02     3366.27    102.38 o 
  -4   2  17      240.39      199.93     29.12 o 
  -3   2  17     2889.59     2821.38    102.54 o 
  -2   2  17       62.20       64.21     24.22 o 
  -1   2  17     4073.87     3817.18    151.49 o 
   0   2  17       92.85      125.14     24.40 o 
   1   2  17     2423.68     2344.02    142.22 o 
   2   2  17      908.29      948.01     77.81 o 
   3   2  17     2051.19     2039.26     98.72 o 
   4   2  17      450.23      449.72     50.61 o 
   5   2  17      690.16      776.33     40.33 o 
   6   2  17       79.07      137.24     36.66 o 
  -6   3  17     1932.11     1933.32    104.09 o 
  -5   3  17      416.00      410.64     36.79 o 
  -4   3  17     1358.74     1339.45     61.20 o 
  -3   3  17       18.52       31.35     21.49 o 
  -2   3  17      838.68      790.44     45.91 o 
  -1   3  17     1045.74     1012.47     51.37 o 
   0   3  17      320.17      341.28     32.37 o 
   1   3  17     1628.88     1519.38     84.52 o 
   2   3  17      859.82      891.80     71.62 o 
   3   3  17     3723.26     3880.19    140.26 o 
   4   3  17     1184.28     1096.34     88.11 o 
   5   3  17      936.57     1009.56     69.56 o 
  -5   4  17     2244.61     2286.25     81.25 o 
  -4   4  17      398.27      388.34     36.07 o 
  -3   4  17     2833.12     2680.38     87.45 o 
  -2   4  17      550.99      530.81     72.65 o 
  -1   4  17     1742.21     1758.20     68.13 o 
   0   4  17      844.83      770.81     45.18 o 
   1   4  17      593.96      603.98     58.28 o 
   2   4  17      670.46      728.73     80.38 o 
   3   4  17      818.63      857.96     65.57 o 
   4   4  17     1495.54     1470.16     83.44 o 
   5   4  17     1399.51     1525.31     85.26 o 
  -5   5  17       99.81      138.84     27.31 o 
  -4   5  17     2161.58     2095.12    110.27 o 
  -3   5  17       66.54       34.01     30.92 o 
  -2   5  17     2365.48     2355.72     80.88 o 
  -1   5  17      350.56      402.39     35.93 o 
   0   5  17     2550.61     2487.47     82.69 o 
   1   5  17      881.64      966.40     69.12 o 
   2   5  17      238.83      327.56     45.18 o 
   3   5  17      935.45     1019.44     70.32 o 
   4   5  17     1073.86     1139.49    122.64 o 
   5   5  17      398.72      429.59     38.45 o 
  -5   6  17      581.78      511.16     58.74 o 
  -4   6  17      245.22      199.93     42.25 o 
  -3   6  17      533.47      454.48     53.59 o 
  -2   6  17      506.70      455.51     53.59 o 
  -1   6  17      716.52      769.83     64.93 o 
   0   6  17     1642.44     1714.48     66.99 o 
   1   6  17      133.92      154.31     40.40 o 
   2   6  17     1239.93     1234.19     78.84 o 
   3   6  17      551.70      501.23     52.83 o 
   4   6  17     1927.22     2040.19     73.84 o 
   5   6  17       77.94       82.85     24.66 o 
  -5   7  17        1.47       22.67     30.92 o 
  -3   7  17      763.35      627.61     61.83 o 
  -1   7  17       33.37       -5.15     27.83 o 
   0   7  17     2859.28     2906.17    128.82 o 
   1   7  17       56.42       36.17     33.88 o 
   2   7  17     1456.61     1459.27     80.52 o 
   3   7  17       58.11       28.07     22.26 o 
   4   7  17      478.70      500.83     39.07 o 
  -4   8  17      311.44      313.29     49.47 o 
  -3   8  17       36.00       17.52     31.95 o 
  -2   8  17      216.32      231.88     45.34 o 
  -1   8  17        0.06        4.12     27.83 o 
   0   8  17     1978.51     1985.70    114.39 o 
   1   8  17      232.74      207.65     40.00 o 
   2   8  17     2261.23     2375.07    116.92 o 
   3   8  17        7.31        7.90     20.87 o 
   4   8  17     2303.73     2250.97     91.12 o 
  -3   9  17       76.07      108.21     37.10 o 
  -2   9  17     2355.86     2288.87    114.39 o 
  -1   9  17        1.03       -9.28     27.83 o 
   0   9  17     1476.30     1423.53     59.15 o 
   1   9  17      432.20      450.10     37.13 o 
   2   9  17     2841.34     2794.87    138.09 o 
   3   9  17       77.81       89.33     24.26 o 
  -3  10  17       83.06      107.18     38.13 o 
  -2  10  17      987.33      863.61     72.14 o 
  -1  10  17      841.54      721.41    105.12 o 
   0  10  17      594.47      670.22     55.30 o 
   1  10  17      256.94      204.53     46.38 o 
   2  10  17     2145.76     2166.29     88.16 o 
  -1  11  17      758.98      635.85     62.86 o 
   1  11  17       46.00       62.86     37.10 o 
  -4   0  18     4118.02     4331.43    170.04 o 
  -2   0  18      569.11      659.56     62.86 o 
   2   0  18     1827.25     2014.74    136.03 o 
   4   0  18     1923.16     1970.42    138.09 o 
  -4   1  18        3.56       21.64     32.46 o 
  -3   1  18      176.70      225.14     30.58 o 
  -2   1  18       79.16       49.48     22.22 o 
  -1   1  18      544.66      520.79     42.25 o 
   0   1  18     1048.37     1147.01     80.38 o 
   1   1  18       17.10       20.56     34.47 o 
   2   1  18     1597.21     1524.62     82.71 o 
   3   1  18      118.45      107.59     36.35 o 
   4   1  18     1254.88     1391.18    132.43 o 
  -4   2  18     1981.74     1941.66     98.93 o 
  -3   2  18      298.79      260.91     31.69 o 
  -2   2  18     4014.67     3944.97    158.71 o 
  -1   2  18      266.93      297.73     32.42 o 
   1   2  18        4.36      -24.22     31.33 o 
   2   2  18     2764.31     2972.79    222.08 o 
   3   2  18     1412.34     1426.43    147.88 o 
   4   2  18      902.35     1030.41     72.13 o 
  -4   3  18       96.43       82.44     24.34 o 
  -3   3  18     1706.47     1747.63     70.64 o 
  -2   3  18      831.92      845.10     51.01 o 
  -1   3  18     1181.36     1148.57     56.10 o 
   0   3  18      266.13      294.22     32.70 o 
   1   3  18      804.18      853.08     66.67 o 
   2   3  18      895.14      844.21     64.11 o 
   3   3  18       84.02      142.63     36.79 o 
   4   3  18     1270.60     1376.31     80.16 o 
  -4   4  18     1679.73     1591.18     94.81 o 
  -3   4  18      291.32      240.28     30.91 o 
  -1   4  18      216.26      243.30     31.69 o 
   0   4  18      445.05      493.73     38.13 o 
   1   4  18      853.32      746.49     63.39 o 
   2   4  18     1594.15     1562.43     82.71 o 
   3   4  18      756.82      762.77     62.28 o 
  -3   5  18     2202.00     2220.21     80.16 o 
  -2   5  18      290.31      262.97     47.41 o 
  -1   5  18     1825.45     1814.81     99.96 o 
   0   5  18      210.84      164.03     44.83 o 
   1   5  18     1802.67     1671.22    146.85 o 
   2   5  18       52.60       40.97     33.10 o 
   3   5  18     3200.95     3119.50    170.04 o 
  -3   6  18      974.48      862.58     72.14 o 
  -2   6  18       74.65      110.51     26.28 o 
  -1   6  18      798.63      808.95     48.95 o 
   0   6  18      819.30      684.27     62.30 o 
   1   6  18     1402.94     1484.90     80.50 o 
   2   6  18      198.23      225.39     66.47 o 
  -2   7  18        9.16       -4.05     20.03 o 
   0   7  18      108.98       60.11     25.91 o 
   1   7  18     2974.67     2933.45    114.40 o 
   2   7  18       73.21       24.17     53.59 o 
   0   8  18       62.65       -8.83     33.43 o 
                                                 
